# Supplementary material for: A Reduction in Antenatal Steroid Dose Was Associated with Reduced Cardiac Dysfunction in a Sheep Model of Pregnancy
Source: Reprod Sci. 2023 Jun 1;30(11):3222–34. doi: 10.1007/s43032-023-01264-2 (PMC10643432; doi:10.1007/s43032-023-01264-2)
Supplement: Supplementary file 1 — Supplementary file1 (XLSX 11.7 KB) [file 43032_2023_1264_MOESM1_ESM.xlsx]

## Sheet: Sheet1
	S1 Table. Functional annotation charts of genes differentially regulated TOP 30 in Beta-P Infusion D2 using DAVID bioinformatics resource.
	Ranking	category	Term	Genes	P-Value	Benjamini
	UP-REGULATED (Fold Change ≧ 1.5)
	1	GOTERM_CC_DIRECT	mitochondrion	40	5.5e-14	6.8e-12
	2	KEGG_PATHWAY	Carbon metabolism	17	3.2e-12	5.4e-10
	3	KEGG_PATHWAY	Metabolic pathways	48	1.9e-11	1.6e-09
	4	KEGG_PATHWAY	Biosynthesis of antibiotics	17	4.7e-08	2.6e-06
	5	KEGG_PATHWAY	Biosynthesis of amino acids	9	6e-06	0.00025
	6	KEGG_PATHWAY	Fatty acid degradation	7	1.6e-05	0.00054
	7	KEGG_PATHWAY	Fatty acid metabolism	7	5.9e-05	0.0017
	8	KEGG_PATHWAY	2-Oxocarboxylic acid metabolism	5	7.2e-05	0.0017
	9	KEGG_PATHWAY	Parkinson's disease	10	0.00016	0.0034
	10	KEGG_PATHWAY	Alzheimer's disease	10	0.00055	0.01
	11	KEGG_PATHWAY	Oxidative phosphorylation	9	0.00065	0.011
	12	GOTERM_CC_DIRECT	peroxisome	6	0.00029	0.017
	13	KEGG_PATHWAY	Citrate cycle (TCA cycle)	5	0.0012	0.018
	14	KEGG_PATHWAY	Huntington's disease	10	0.0015	0.021
	15	KEGG_PATHWAY	PPAR signaling pathway	6	0.0027	0.035
	DOWN-REGULATED (Fold Change ≦ -1.5)
	1	KEGG_PATHWAY	Systemic lupus erythematosus	47	7.4e-36	1.4e-33
	2	KEGG_PATHWAY	Alcoholism	37	7.7e-22	7.5e-20
	3	UP_KEYWORDS	nucleosome	19	1.9e-16	3.4e-14
	4	UP_KEYWORDS	Chromosome	21	1.2e-15	9.3e-14
	5	KEGG_PATHWAY	Viral carcinogenesis	33	1e-14	6.7e-13
	6	GOTERM_CC_DIRECT	nucleosome	20	9.5e-15	2.4e-12
	7	UP_KEYWORDS	DNA-binding	45	5.1e-13	2.6e-11
	8	KEGG_PATHWAY	Cell cycle	24	7.9e-13	3.9e-11
	9	INTERPRO	Histone-fold	19	6e-13	2.4e-10
	10	INTERPRO	Histone core	16	5.7e-13	4.6e-10
	11	GOTERM_MF_DIRECT	DNA binding	41	1.8e-10	4.7e-08
	12	GOTERM_CC_DIRECT	midbody	17	1.4e-09	1.8e-07
	13	UP_KEYWORDS	Nucleus	48	7.4e-09	2.8e-07
	14	GOTERM_CC_DIRECT	nucleus	91	2.2e-07	1.8e-05
	15	INTERPRO	Histone H2A	8	2.5e-07	6.7e-05
	16	INTERPRO	Histone H2B	8	2.5e-07	6.7e-05
	17	SMART	H2A	8	1.5e-06	0.00033
	18	SMART	H2B	8	1.5e-06	0.00033
	19	GOTERM_CC_DIRECT	spindle pole	11	5.4e-06	0.00033
	20	KEGG_PATHWAY	Staphylococcus aureus infection	11	2.6e-05	0.001
	21	GOTERM_CC_DIRECT	spindle microtubule	7	4.5e-05	0.0022
	22	UP_KEYWORDS	Signal	87	8.4e-05	0.0026
	23	GOTERM_CC_DIRECT	kinetochore	9	7.9e-05	0.0028
	24	GOTERM_CC_DIRECT	centrosome	22	0.00011	0.0029
	25	GOTERM_CC_DIRECT	cytoplasm	88	7.2e-05	0.003
	26	GOTERM_CC_DIRECT	condensed nuclear chromosome outer kinetochore	4	0.0001	0.0032
	27	KEGG_PATHWAY	Leishmaniasis	11	0.00011	0.0036
	28	GOTERM_BP_DIRECT	regulation of attachment of spindle microtubules to kinetochore	5	5.5e-06	0.0043
	29	INTERPRO	EGF-like calcium-binding	13	2.2e-05	0.0044
	30	UP_KEYWORDS	EGF-like domain	12	0.0002	0.005
