# Supplementary material for: A Reduction in Antenatal Steroid Dose Was Associated with Reduced Cardiac Dysfunction in a Sheep Model of Pregnancy
Source: Reprod Sci. 2023 Jun 1;30(11):3222–34. doi: 10.1007/s43032-023-01264-2 (PMC10643432; doi:10.1007/s43032-023-01264-2)
Supplement: Supplementary file 2 — Supplementary file2 (XLSX 3.56 MB) [file 43032_2023_1264_MOESM2_ESM.xlsx]

## Sheet: Sheet1
			Cel vs Saline							Bet2 vs Saline							Bet7 vs Saline
ID	Gene Symbol	Description	Celestone Avg (log2)	Saline Avg (log2)	Celestone Standard Deviation	Saline Standard Deviation	Fold Change	P-val	FDR P-val	Bet2 Avg (log2)	Saline Avg (log2)	Bet2 Standard Deviation	Saline Standard Deviation	Fold Change	P-val	FDR P-val	Bet7 Avg (log2)	Saline Avg (log2)	Bet7 Standard Deviation	Saline Standard Deviation	Fold Change	P-val	FDR P-val
12910857			2.37	2.31	0.16	0.1	1.04	0.0521	0.5331	2.41	2.31	0.12	0.1	1.08	0.2113	0.5355	2.4	2.31	0.12	0.1	1.06	0.2476	0.9807
12910859			2.29	2.24	0.08	0.07	1.04	0.2154	0.7455	2.38	2.24	0.05	0.07	1.1	0.0066	0.0731	2.27	2.24	0.05	0.07	1.02	0.2002	0.9727
12910861			2.19	2.14	0.11	0.1	1.04	0.4234	0.8553	2.18	2.14	0.12	0.1	1.03	0.3237	0.6462	2.2	2.14	0.13	0.1	1.05	0.4318	0.9912
12910863			2.26	2.14	0.15	0.23	1.09	0.8735	0.9745	2.25	2.14	0.1	0.23	1.08	0.6901	0.8776	2.21	2.14	0.11	0.23	1.05	0.6043	0.9976
12910865			3.62	3.69	0.29	0.22	-1.04	0.3804	0.8348	3.87	3.69	0.23	0.22	1.14	0.1774	0.4913	3.69	3.69	0.17	0.22	1	0.943	0.9989
12910867			2.47	2.42	0.15	0.1	1.03	0.9707	0.9932	2.37	2.42	0.16	0.1	-1.03	0.953	0.9837	2.34	2.42	0.13	0.1	-1.05	0.3568	0.9879
12910869			2.28	2.29	0.04	0.15	-1.01	0.8362	0.9661	2.3	2.29	0.05	0.15	1.01	0.7379	0.9001	2.34	2.29	0.12	0.15	1.03	0.5167	0.9976
12910871			2.28	2.18	0.09	0.12	1.07	0.2855	0.7877	2.28	2.18	0.07	0.12	1.07	0.385	0.6966	2.17	2.18	0.12	0.12	-1.01	0.7271	0.9976
12910873			2.31	2.25	0.07	0.1	1.04	0.4515	0.8649	2.31	2.25	0.1	0.1	1.04	0.387	0.6982	2.28	2.25	0.13	0.1	1.02	0.9534	0.9989
12910875			2.15	2.08	0.06	0.08	1.05	0.2636	0.7773	2.18	2.08	0.1	0.08	1.07	0.0488	0.253	2.12	2.08	0.08	0.08	1.03	0.7979	0.9983
12910877			2.39	2.34	0.07	0.15	1.04	0.517	0.8861	2.41	2.34	0.12	0.15	1.06	0.1017	0.3731	2.36	2.34	0.08	0.15	1.01	0.8758	0.9989
12910879			2.58	2.46	0.11	0.11	1.09	0.1584	0.6985	2.62	2.46	0.09	0.11	1.11	0.1148	0.3975	2.55	2.46	0.04	0.11	1.06	0.604	0.9976
12910881			2.31	2.25	0.07	0.1	1.04	0.4515	0.8649	2.31	2.25	0.1	0.1	1.04	0.387	0.6982	2.28	2.25	0.13	0.1	1.02	0.9534	0.9989
12910883			2.15	2.08	0.06	0.08	1.05	0.2636	0.7773	2.18	2.08	0.1	0.08	1.07	0.0488	0.253	2.12	2.08	0.08	0.08	1.03	0.7979	0.9983
12910885			2.39	2.34	0.07	0.15	1.04	0.517	0.8861	2.41	2.34	0.12	0.15	1.06	0.1017	0.3731	2.36	2.34	0.08	0.15	1.01	0.8758	0.9989
12910887			2.22	2.09	0.09	0.09	1.09	0.0328	0.4808	2.17	2.09	0.07	0.09	1.06	0.1508	0.4556	2.16	2.09	0.09	0.09	1.04	0.208	0.9727
12910889			6.2	5.38	0.22	0.49	1.76	0.0099	0.3483	5.95	5.38	0.48	0.49	1.49	0.049	0.2535	5.8	5.38	0.37	0.49	1.34	0.2225	0.9755
12910891			2.42	2.34	0.14	0.08	1.06	0.097	0.6223	2.51	2.34	0.11	0.08	1.12	0.014	0.118	2.38	2.34	0.08	0.08	1.02	0.6388	0.9976
12910893			2.28	2.24	0.02	0.08	1.03	0.5347	0.8919	2.29	2.24	0.11	0.08	1.03	0.1667	0.4781	2.27	2.24	0.1	0.08	1.02	0.6241	0.9976
12910895			5.7	5.09	0.2	0.46	1.53	0.0092	0.3436	5.51	5.09	0.45	0.46	1.34	0.0435	0.2372	5.47	5.09	0.27	0.46	1.3	0.1368	0.9727
12910897			2.42	2.34	0.14	0.08	1.06	0.097	0.6223	2.51	2.34	0.11	0.08	1.12	0.014	0.118	2.38	2.34	0.08	0.08	1.02	0.6388	0.9976
12910899			2.1	2.09	0.05	0.04	1.01	0.5433	0.8942	2.15	2.09	0.04	0.04	1.04	0.2136	0.5385	2.08	2.09	0.07	0.04	-1.01	0.7399	0.9978
12910901			2.21	2.17	0.07	0.06	1.03	0.8029	0.9595	2.22	2.17	0.06	0.06	1.03	0.317	0.6403	2.22	2.17	0.08	0.06	1.04	0.3921	0.9902
12910903			2.42	2.34	0.14	0.08	1.06	0.097	0.6223	2.51	2.34	0.11	0.08	1.12	0.014	0.118	2.38	2.34	0.08	0.08	1.02	0.6388	0.9976
12910905			2.15	2.15	0.11	0.06	1.01	0.4412	0.8615	2.15	2.15	0.11	0.06	1	0.322	0.6445	2.15	2.15	0.13	0.06	1	0.3109	0.984
12910907			2.21	2.17	0.07	0.06	1.03	0.8029	0.9595	2.22	2.17	0.06	0.06	1.03	0.317	0.6403	2.22	2.17	0.08	0.06	1.04	0.3921	0.9902
12910909			2.42	2.34	0.14	0.08	1.06	0.097	0.6223	2.51	2.34	0.11	0.08	1.12	0.014	0.118	2.38	2.34	0.08	0.08	1.02	0.6388	0.9976
12910911			2.3	2.27	0.11	0.1	1.02	0.3876	0.8385	2.28	2.27	0.09	0.1	1.01	0.5247	0.7906	2.22	2.27	0.1	0.1	-1.04	0.8719	0.9989
12910913			2.64	2.58	0.15	0.11	1.04	0.1723	0.7146	2.66	2.58	0.08	0.11	1.06	0.3486	0.6674	2.66	2.58	0.15	0.11	1.06	0.1305	0.9727
12910915			2.42	2.34	0.14	0.08	1.06	0.097	0.6223	2.51	2.34	0.11	0.08	1.12	0.014	0.118	2.38	2.34	0.08	0.08	1.02	0.6388	0.9976
12910917			3.47	3.41	0.29	0.17	1.04	0.5153	0.8861	3.61	3.41	0.22	0.17	1.15	0.2542	0.5827	3.51	3.41	0.15	0.17	1.07	0.7006	0.9976
12910919			2.84	2.89	0.23	0.26	-1.03	0.7854	0.9571	2.89	2.89	0.14	0.26	1	0.8518	0.9455	2.84	2.89	0.14	0.26	-1.03	0.7349	0.9976
12910921			2.74	2.62	0.27	0.12	1.08	0.0795	0.5934	2.73	2.62	0.31	0.12	1.08	0.0599	0.2831	2.67	2.62	0.22	0.12	1.04	0.4071	0.9906
12910923			3.7	3.55	0.23	0.23	1.11	0.5467	0.8947	3.71	3.55	0.2	0.23	1.11	0.7783	0.9173	3.58	3.55	0.23	0.23	1.02	0.1705	0.9727
12910925			2.42	2.34	0.14	0.08	1.06	0.097	0.6223	2.51	2.34	0.11	0.08	1.12	0.014	0.118	2.38	2.34	0.08	0.08	1.02	0.6388	0.9976
12910927			2.82	2.88	0.1	0.26	-1.04	0.5142	0.8857	2.81	2.88	0.23	0.26	-1.05	0.5159	0.7847	2.94	2.88	0.16	0.26	1.05	0.672	0.9976
12910929			2.35	2.32	0.07	0.07	1.02	0.6083	0.909	2.31	2.32	0.09	0.07	-1.01	0.8699	0.9521	2.26	2.32	0.06	0.07	-1.04	0.3868	0.9892
12910931			2.14	2.14	0.12	0.06	1	0.4123	0.8506	2.16	2.14	0.12	0.06	1.02	0.3064	0.6307	2.15	2.14	0.11	0.06	1.01	0.2712	0.984
12910933			2.11	2.02	0.04	0.06	1.06	0.0729	0.581	2.09	2.02	0.04	0.06	1.05	0.223	0.5495	2.03	2.02	0.08	0.06	1.01	0.7489	0.9983
12910935			2.05	2.03	0.02	0.07	1.01	0.2435	0.7632	2.08	2.03	0.07	0.07	1.04	0.0732	0.3141	1.98	2.03	0.07	0.07	-1.03	0.8056	0.9988
12910937			2.23	2.12	0.08	0.1	1.08	0.1479	0.6868	2.23	2.12	0.08	0.1	1.08	0.0985	0.3678	2.2	2.12	0.11	0.1	1.06	0.4532	0.9916
12910939			2.14	2.12	0.05	0.11	1.01	0.9022	0.9811	2.11	2.12	0.05	0.11	-1.01	0.4991	0.7746	2.11	2.12	0.07	0.11	-1	0.7567	0.9983
12910941			2.19	2.16	0.23	0.09	1.02	0.1089	0.6388	2.22	2.16	0.09	0.09	1.05	0.3378	0.6594	2.17	2.16	0.06	0.09	1.01	0.9952	0.9995
12910943			2.38	2.3	0.08	0.09	1.05	0.2283	0.7527	2.29	2.3	0.15	0.09	-1	0.498	0.774	2.23	2.3	0.09	0.09	-1.05	0.7074	0.9976
12910945			2.79	2.68	0.18	0.14	1.08	0.1529	0.6929	2.75	2.68	0.1	0.14	1.05	0.481	0.7638	2.83	2.68	0.21	0.14	1.11	0.1094	0.9558
12910947			2.19	2.19	0.14	0.07	1	0.3471	0.8191	2.22	2.19	0.1	0.07	1.02	0.272	0.6008	2.2	2.19	0.11	0.07	1.01	0.3025	0.984
12910949			2.37	2.24	0.14	0.07	1.09	0.13	0.6673	2.21	2.24	0.09	0.07	-1.02	0.9933	0.9972	2.35	2.24	0.21	0.07	1.08	0.1098	0.9558
12910951			2.3	2.17	0.07	0.12	1.09	0.3101	0.7997	2.24	2.17	0.13	0.12	1.05	0.1133	0.3954	2.23	2.17	0.09	0.12	1.04	0.6005	0.9976
12910953			2.48	2.36	0.11	0.11	1.09	0.3204	0.8055	2.45	2.36	0.13	0.11	1.07	0.1442	0.4457	2.34	2.36	0.07	0.11	-1.01	0.8748	0.9989
12910955			2.41	2.41	0.08	0.09	1	0.3949	0.8413	2.43	2.41	0.17	0.09	1.02	0.0342	0.2061	2.41	2.41	0.04	0.09	1	0.8057	0.9988
12910957			2.46	2.53	0.09	0.17	-1.05	0.3018	0.7965	2.43	2.53	0.04	0.17	-1.07	0.2082	0.5319	2.48	2.53	0.09	0.17	-1.03	0.4619	0.9922
12910959			2.67	2.8	0.2	0.24	-1.1	0.5501	0.8955	2.7	2.8	0.16	0.24	-1.07	0.4238	0.7255	2.63	2.8	0.18	0.24	-1.12	0.1382	0.9727
12910961			2.34	2.29	0.05	0.09	1.04	0.3324	0.8127	2.29	2.29	0.05	0.09	-1	0.9739	0.9909	2.27	2.29	0.07	0.09	-1.02	0.5609	0.9976
12910963			2.08	2.11	0.04	0.07	-1.02	0.9727	0.9937	2.07	2.11	0.03	0.07	-1.03	0.9432	0.9802	2.09	2.11	0.09	0.07	-1.02	0.9983	0.9997
12910965			2.25	2.23	0.06	0.09	1.02	0.6857	0.9324	2.22	2.23	0.08	0.09	-1	0.8186	0.9326	2.25	2.23	0.15	0.09	1.02	0.7851	0.9983
12910967			2.28	2.22	0.06	0.11	1.04	0.4712	0.8732	2.25	2.22	0.05	0.11	1.02	0.8474	0.9436	2.17	2.22	0.08	0.11	-1.03	0.2658	0.984
12910969			2.6	2.49	0.08	0.07	1.08	0.1099	0.6397	2.59	2.49	0.05	0.07	1.07	0.1187	0.4032	2.58	2.49	0.16	0.07	1.07	0.305	0.984
12910971			2.43	2.45	0.12	0.07	-1.02	0.5902	0.9041	2.39	2.45	0.2	0.07	-1.04	0.6842	0.8754	2.44	2.45	0.06	0.07	-1.01	0.9203	0.9989
12910973			2.43	2.45	0.12	0.07	-1.02	0.5902	0.9041	2.39	2.45	0.2	0.07	-1.04	0.6842	0.8754	2.44	2.45	0.06	0.07	-1.01	0.9203	0.9989
12910975			2.29	2.2	0.07	0.08	1.07	0.0637	0.5622	2.27	2.2	0.06	0.08	1.05	0.1468	0.4494	2.22	2.2	0.08	0.08	1.02	0.5595	0.9976
12910977			2.31	2.25	0.08	0.06	1.04	0.3048	0.7971	2.36	2.25	0.06	0.06	1.08	0.142	0.4424	2.27	2.25	0.08	0.06	1.01	0.8255	0.9989
12910979			2.22	2.16	0.06	0.05	1.04	0.2509	0.7684	2.19	2.16	0.04	0.05	1.02	0.7444	0.9024	2.2	2.16	0.11	0.05	1.03	0.5199	0.9976
12910981			2.5	2.29	0.2	0.18	1.16	0.0754	0.5858	2.41	2.29	0.12	0.18	1.09	0.4219	0.7244	2.35	2.29	0.06	0.18	1.05	0.7134	0.9976
12910983			2.45	2.38	0.16	0.31	1.05	0.8858	0.9768	2.4	2.38	0.11	0.31	1.02	0.404	0.7106	2.45	2.38	0.12	0.31	1.05	0.9862	0.9993
12910985			2.37	2.31	0.16	0.1	1.04	0.0521	0.5331	2.41	2.31	0.12	0.1	1.08	0.2113	0.5355	2.4	2.31	0.12	0.1	1.06	0.2476	0.9807
12910987			3.62	3.69	0.29	0.22	-1.04	0.3804	0.8348	3.87	3.69	0.23	0.22	1.14	0.1774	0.4913	3.69	3.69	0.17	0.22	1	0.943	0.9989
12910989			2.29	2.19	0.08	0.11	1.07	0.1331	0.6693	2.3	2.19	0.1	0.11	1.08	0.1676	0.4791	2.22	2.19	0.15	0.11	1.02	0.4895	0.9976
12910991			2.74	2.68	0.12	0.07	1.04	0.0952	0.6212	2.74	2.68	0.1	0.07	1.04	0.0676	0.3015	2.74	2.68	0.05	0.07	1.04	0.4851	0.9965
12910993			2.42	2.34	0.14	0.08	1.06	0.097	0.6223	2.51	2.34	0.11	0.08	1.12	0.014	0.118	2.38	2.34	0.08	0.08	1.02	0.6388	0.9976
12910995			2.42	2.29	0.09	0.1	1.09	0.0374	0.4889	2.44	2.29	0.11	0.1	1.11	0.0561	0.2738	2.29	2.29	0.09	0.1	1	0.9092	0.9989
12910997			2.42	2.34	0.14	0.08	1.06	0.097	0.6223	2.51	2.34	0.11	0.08	1.12	0.014	0.118	2.38	2.34	0.08	0.08	1.02	0.6388	0.9976
12910999			3.62	3.69	0.29	0.22	-1.04	0.3804	0.8348	3.87	3.69	0.23	0.22	1.14	0.1774	0.4913	3.69	3.69	0.17	0.22	1	0.943	0.9989
12911001			2.62	2.55	0.15	0.09	1.05	0.2458	0.7644	2.6	2.55	0.07	0.09	1.04	0.463	0.7524	2.58	2.55	0.12	0.09	1.02	0.4272	0.9906
12911003			2.38	2.36	0.09	0.13	1.01	0.283	0.7864	2.37	2.36	0.16	0.13	1	0.3909	0.7015	2.35	2.36	0.07	0.13	-1.01	0.9541	0.9989
12911005			2.42	2.34	0.14	0.08	1.06	0.097	0.6223	2.51	2.34	0.11	0.08	1.12	0.014	0.118	2.38	2.34	0.08	0.08	1.02	0.6388	0.9976
12911007			3.95	3.92	0.17	0.37	1.02	0.3887	0.8393	4.03	3.92	0.21	0.37	1.08	0.8595	0.948	3.84	3.92	0.14	0.37	-1.05	0.2982	0.984
12911009			2.2	2.13	0.05	0.12	1.05	0.4025	0.8452	2.15	2.13	0.11	0.12	1.02	0.6333	0.8505	2.14	2.13	0.05	0.12	1.01	0.9928	0.9994
12911011			6.2	5.38	0.22	0.49	1.76	0.0099	0.3483	5.95	5.38	0.48	0.49	1.49	0.049	0.2535	5.8	5.38	0.37	0.49	1.34	0.2225	0.9755
12911013			3.31	3.25	0.23	0.16	1.04	0.7161	0.9413	3.34	3.25	0.44	0.16	1.06	0.2443	0.573	3.25	3.25	0.17	0.16	-1	0.7533	0.9983
12911015			2.02	2.04	0.04	0.07	-1.01	0.6924	0.9351	2.06	2.04	0.05	0.07	1.01	0.4071	0.7132	2.04	2.04	0.07	0.07	1	0.9184	0.9989
12911017			2.22	2.16	0.03	0.09	1.04	0.5002	0.8813	2.21	2.16	0.05	0.09	1.04	0.6335	0.8506	2.23	2.16	0.11	0.09	1.05	0.9663	0.9989
12911019			2.24	2.21	0.09	0.08	1.02	0.9937	0.9985	2.29	2.21	0.07	0.08	1.06	0.2707	0.5991	2.25	2.21	0.08	0.08	1.03	0.9674	0.9989
14708772	GULP1	GULP, engulfment adaptor PTB domain containing 1	5.9	5.86	0.29	0.21	1.03	0.7166	0.9415	5.55	5.86	0.22	0.21	-1.24	0.0223	0.1579	5.94	5.86	0.18	0.21	1.05	0.6568	0.9976
14708782	COL3A1	collagen, type III, alpha 1	9.39	9.76	0.21	0.38	-1.29	0.0529	0.5335	9.08	9.76	0.29	0.38	-1.61	0.0001	0.0047	9.46	9.76	0.31	0.38	-1.23	0.1658	0.9727
14708813	WDR75	WD repeat domain 75	5.82	5.83	0.17	0.18	-1.01	0.1718	0.7146	6.26	5.83	0.13	0.18	1.35	0.0008	0.0161	5.85	5.83	0.13	0.18	1.01	0.936	0.9989
14708835	ASNSD1	asparagine synthetase domain containing 1	6.58	6.45	0.26	0.21	1.1	0.5584	0.8959	6.64	6.45	0.15	0.21	1.14	0.4311	0.7305	6.46	6.45	0.28	0.21	1.01	0.8675	0.9989
14708839	ANKAR	ankyrin and armadillo repeat containing	2.22	2.18	0.02	0.14	1.03	0.9187	0.9847	2.27	2.18	0.02	0.14	1.07	0.5734	0.8179	2.22	2.18	0.1	0.14	1.03	0.7525	0.9983
14708862	PMS1	PMS1 homolog 1, mismatch repair system component	5.17	5.07	0.16	0.14	1.08	0.3313	0.8124	5.16	5.07	0.16	0.14	1.06	0.5772	0.8199	5.31	5.07	0.1	0.14	1.18	0.017	0.8304
14708875	C2orf88	chromosome 2 open reading frame 88	4.86	4.99	0.27	0.37	-1.09	0.7283	0.9436	4.67	4.99	0.24	0.37	-1.25	0.2664	0.5949	5.23	4.99	0.25	0.37	1.18	0.0322	0.8893
14708877	INPP1	inositol polyphosphate-1-phosphatase	7.02	7.05	0.13	0.28	-1.02	0.5276	0.8897	7.26	7.05	0.29	0.28	1.16	0.0053	0.063	7.07	7.05	0.16	0.28	1.02	0.3582	0.9879
14708883	MFSD6	major facilitator superfamily domain containing 6	6.51	6.6	0.1	0.16	-1.06	0.5159	0.8861	6.77	6.6	0.14	0.16	1.13	0.1985	0.5203	6.53	6.6	0.29	0.16	-1.05	0.6364	0.9976
14708890	NAB1	NGFI-A binding protein 1 (EGR1 binding protein 1)	5.02	5.31	0.19	0.2	-1.22	0.0343	0.4826	4.92	5.31	0.34	0.2	-1.31	0.0056	0.0651	5.06	5.31	0.06	0.2	-1.19	0.0765	0.9332
14708897			6.31	6.44	0.34	0.23	-1.09	0.4703	0.8732	6.29	6.44	0.31	0.23	-1.11	0.654	0.8617	6.59	6.44	0.33	0.23	1.12	0.4997	0.9976
14708899	COL5A2	collagen, type V, alpha 2	7.14	7.32	0.25	0.21	-1.14	0.1885	0.7288	6.72	7.32	0.23	0.21	-1.51	0.0002	0.0071	7.2	7.32	0.11	0.21	-1.09	0.3298	0.984
14708936	SLC40A1	solute carrier family 40 (iron-regulated transporter), member 1	7.17	7.46	0.21	0.41	-1.22	0.3421	0.818	6.99	7.46	0.15	0.41	-1.38	0.0527	0.265	7.45	7.46	0.19	0.41	-1	0.3758	0.9882
14708945			2.17	2.2	0.1	0.12	-1.02	0.9726	0.9937	2.29	2.2	0.18	0.12	1.06	0.2048	0.5282	2.24	2.2	0.04	0.12	1.02	0.8754	0.9989
14708948	OSGEPL1	O-sialoglycoprotein endopeptidase-like 1	5.85	5.74	0.32	0.26	1.09	0.8408	0.9668	5.98	5.74	0.3	0.26	1.19	0.2062	0.5298	5.55	5.74	0.14	0.26	-1.14	0.5541	0.9976
14708956	ORMDL1	ORMDL sphingolipid biosynthesis regulator 1	6.44	6.37	0.38	0.21	1.04	0.4376	0.8602	6.36	6.37	0.32	0.21	-1.01	0.8365	0.9398	6.54	6.37	0.33	0.21	1.12	0.5025	0.9976
14708960			3.64	3.12	1.02	0.78	1.44	0.3911	0.8397	3.65	3.12	1.11	0.78	1.44	0.3544	0.6709	4.05	3.12	0.87	0.78	1.9	0.204	0.9727
14708962	MSTN	myostatin	2.31	2.29	0.07	0.11	1.02	0.6002	0.906	2.32	2.29	0.06	0.11	1.02	0.4623	0.7518	2.31	2.29	0.11	0.11	1.01	0.7857	0.9983
14708966	HIBCH	3-hydroxyisobutyryl-CoA hydrolase	6.64	6.91	0.14	0.2	-1.2	0.0585	0.548	7.1	6.91	0.34	0.2	1.14	0.1507	0.4554	6.74	6.91	0.21	0.2	-1.12	0.1888	0.9727
14708980	LOC105608796	uncharacterized LOC105608796	2.98	2.93	0.26	0.1	1.04	0.5321	0.8913	2.88	2.93	0.19	0.1	-1.03	0.5794	0.8212	2.93	2.93	0.16	0.1	1	0.4327	0.9912
14708985	TMEM194B	transmembrane protein 194B	4.58	4.37	0.29	0.36	1.16	0.026	0.454	4.09	4.37	0.16	0.36	-1.22	0.3209	0.6436	4.33	4.37	0.22	0.36	-1.03	0.1628	0.9727
14708995			2.42	2.48	0.12	0.16	-1.04	0.4735	0.874	2.43	2.48	0.17	0.16	-1.04	0.7672	0.9126	2.37	2.48	0.08	0.16	-1.08	0.2292	0.9786
14708998	COL12A1	collagen, type XII, alpha 1	6.73	6.6	0.28	0.36	1.1	0.9002	0.9805	5.95	6.6	0.38	0.36	-1.57	0.0011	0.0211	6.54	6.6	0.3	0.36	-1.04	0.6776	0.9976
14709054			2.5	2.51	0.2	0.11	-1.01	0.6118	0.9107	2.56	2.51	0.24	0.11	1.03	0.1714	0.4843	2.33	2.51	0.3	0.11	-1.13	0.8238	0.9989
14709057	LOC101110066; COX7A2	cytochrome c oxidase subunit 7A2, mitochondrial; cytochrome c oxidase subunit VIIa polypeptide 2 (liver)	7.23	7.58	0.1	0.21	-1.27	0.0096	0.3483	7.82	7.58	0.23	0.21	1.18	0.0232	0.162	7.3	7.58	0.19	0.21	-1.22	0.0259	0.8893
14709061	TMEM30A	transmembrane protein 30A	6.98	6.87	0.23	0.13	1.07	0.4723	0.8733	6.82	6.87	0.22	0.13	-1.04	0.8682	0.9514	6.81	6.87	0.12	0.13	-1.05	0.9323	0.9989
14709068	GPR123	G protein-coupled receptor 123	2.63	2.58	0.26	0.27	1.03	0.8886	0.9774	2.75	2.58	0.61	0.27	1.13	0.0711	0.3095	3.04	2.58	0.58	0.27	1.38	0.0849	0.9359
14709070			5.84	5.87	0.33	0.35	-1.02	0.2829	0.7864	5.88	5.87	0.2	0.35	1.01	0.5032	0.7768	5.97	5.87	0.3	0.35	1.08	0.8312	0.9989
14709072	VAX2	ventral anterior homeobox 2	3.15	3.07	0.22	0.2	1.06	0.223	0.7496	3.19	3.07	0.31	0.2	1.09	0.124	0.412	3.06	3.07	0.18	0.2	-1	0.4377	0.9912
14709075	ATP6V1B1	ATPase, H+ transporting, lysosomal 56/58kDa, V1 subunit B1	2.7	2.61	0.25	0.24	1.06	0.143	0.6812	2.63	2.61	0.29	0.24	1.01	0.2839	0.6103	2.63	2.61	0.12	0.24	1.01	0.7412	0.9978
14709088	ANKRD53	ankyrin repeat domain 53	2.74	2.54	0.08	0.17	1.15	0.1504	0.6916	2.58	2.54	0.11	0.17	1.03	0.8196	0.9332	2.49	2.54	0.17	0.17	-1.03	0.6373	0.9976
14709095	NAGK	N-acetylglucosamine kinase	7.34	7.35	0.1	0.19	-1.01	0.9222	0.985	7.68	7.35	0.15	0.19	1.26	0.0026	0.0383	7.25	7.35	0.19	0.19	-1.07	0.0742	0.9317
14709105	ZNF638	zinc finger protein 638	7.73	7.65	0.2	0.12	1.05	0.0795	0.5934	7.69	7.65	0.08	0.12	1.03	0.4874	0.7682	7.71	7.65	0.11	0.12	1.04	0.3192	0.984
14709130			2.77	2.86	0.37	0.34	-1.07	0.8104	0.9607	3.22	2.86	0.44	0.34	1.28	0.2398	0.5678	2.68	2.86	0.2	0.34	-1.14	0.4946	0.9976
14709134			5.79	6.06	0.27	0.23	-1.21	0.1084	0.6388	5.95	6.06	0.25	0.23	-1.08	0.8329	0.9386	5.85	6.06	0.28	0.23	-1.15	0.2912	0.984
14709163	LOC101106246	transforming protein RhoA pseudogene	10.2	10.22	0.1	0.09	-1.02	0.7794	0.9562	10.15	10.22	0.14	0.09	-1.05	0.907	0.9672	10.21	10.22	0.11	0.09	-1	0.5668	0.9976
14709165	TGFA	transforming growth factor, alpha	2.85	2.87	0.27	0.16	-1.02	0.0934	0.6171	2.86	2.87	0.07	0.16	-1.01	0.3309	0.6527	2.84	2.87	0.21	0.16	-1.02	0.295	0.984
14709169	ADD2	adducin 2 (beta)	3.24	3.35	0.2	0.27	-1.08	0.1958	0.734	3.27	3.35	0.08	0.27	-1.05	0.2604	0.5887	3.29	3.35	0.14	0.27	-1.04	0.316	0.984
14709185	FIGLA	folliculogenesis specific bHLH transcription factor	2.16	2.06	0.05	0.08	1.07	0.0488	0.5291	2.14	2.06	0.03	0.08	1.06	0.1222	0.4089	2.1	2.06	0.1	0.08	1.03	0.4538	0.9916
14709188	CLEC4F	C-type lectin domain family 4, member F	3.09	3.11	0.57	0.69	-1.01	0.832	0.9649	2.76	3.11	0.24	0.69	-1.27	0.1082	0.3849	3.49	3.11	0.74	0.69	1.31	0.464	0.9927
14709196	CD207	CD207 molecule, langerin	2.28	2.37	0.06	0.17	-1.06	0.351	0.8209	2.36	2.37	0.32	0.17	-1	0.4495	0.7428	2.27	2.37	0.17	0.17	-1.07	0.3083	0.984
14709203	TEX261	testis expressed 261	8.27	8.36	0.08	0.15	-1.06	0.2749	0.7829	8.37	8.36	0.13	0.15	1.01	0.6224	0.8448	8.32	8.36	0.15	0.15	-1.03	0.8621	0.9989
14709210	PAIP2B	poly(A) binding protein interacting protein 2B	6.94	6.73	0.23	0.11	1.15	0.1914	0.7302	7.32	6.73	0.4	0.11	1.51	0.0057	0.0658	6.73	6.73	0.31	0.11	1	0.5778	0.9976
14709214	CHRAC1	chromatin accessibility complex 1	2.82	2.78	0.21	0.2	1.03	0.474	0.8743	2.84	2.78	0.16	0.2	1.04	0.3736	0.6872	2.8	2.78	0.15	0.2	1.02	0.8198	0.9989
14709217			5.62	5.8	0.19	0.08	-1.13	0.0175	0.4045	5.83	5.8	0.1	0.08	1.03	0.5014	0.7758	5.65	5.8	0.14	0.08	-1.1	0.0756	0.9326
14709228	AGO2	argonaute RISC catalytic component 2	6.77	6.72	0.08	0.09	1.03	0.2753	0.7837	6.81	6.72	0.11	0.09	1.06	0.0976	0.366	6.8	6.72	0.15	0.09	1.06	0.349	0.9876
14709246	PTK2	protein tyrosine kinase 2	6.79	6.76	0.11	0.11	1.02	0.7233	0.9428	6.74	6.76	0.06	0.11	-1.01	0.893	0.9621	6.71	6.76	0.13	0.11	-1.03	0.4646	0.9928
14709273	MMRN2	multimerin 2	5.94	6.08	0.34	0.2	-1.1	0.4557	0.867	5.84	6.08	0.31	0.2	-1.18	0.1357	0.4311	6.16	6.08	0.19	0.2	1.06	0.4577	0.9916
14709284	WAPAL	wings apart-like homolog (Drosophila)	7.14	7.11	0.1	0.07	1.02	0.8277	0.9639	7.11	7.11	0.16	0.07	1	0.9071	0.9673	7.1	7.11	0.16	0.07	-1.01	0.8642	0.9989
14709302	BMPR1A	bone morphogenetic protein receptor, type IA	7.85	7.65	0.22	0.16	1.15	0.1338	0.6693	7.85	7.65	0.13	0.16	1.15	0.106	0.3804	7.63	7.65	0.16	0.16	-1.02	0.4279	0.9906
14709314	LDB3	LIM domain binding 3	10.13	10.28	0.15	0.09	-1.11	0.1107	0.6405	10.61	10.28	0.17	0.09	1.25	0.0014	0.0239	10.22	10.28	0.15	0.09	-1.04	0.3239	0.984
14709329	OPN4	opsin 4	3.08	3.23	0.27	0.24	-1.11	0.5543	0.8959	3.63	3.23	0.14	0.24	1.31	0.0052	0.0618	3.2	3.23	0.17	0.24	-1.02	0.5582	0.9976
14709341	OTUD4	OTU deubiquitinase 4	6.55	6.46	0.2	0.06	1.06	0.4204	0.8539	6.4	6.46	0.1	0.06	-1.04	0.5411	0.8002	6.45	6.46	0.12	0.06	-1.01	0.8333	0.9989
14709362	ANAPC10	anaphase promoting complex subunit 10	5.96	5.78	0.15	0.11	1.13	0.226	0.7502	5.56	5.78	0.16	0.11	-1.17	0.0868	0.3444	5.8	5.78	0.18	0.11	1.01	0.9018	0.9989
14709367			2.98	3.02	0.08	0.05	-1.03	0.5614	0.896	3.04	3.02	0.11	0.05	1.02	0.1369	0.4335	3	3.02	0.1	0.05	-1.01	0.9276	0.9989
14709370	ABCE1	ATP-binding cassette, sub-family E (OABP), member 1	6.75	6.72	0.12	0.1	1.03	0.9798	0.9954	6.99	6.72	0.14	0.1	1.2	0.0014	0.024	6.72	6.72	0.15	0.1	-1	0.6473	0.9976
14709388	HHIP	hedgehog interacting protein	2.63	2.51	0.16	0.12	1.09	0.0752	0.5857	2.5	2.51	0.07	0.12	-1.01	0.9309	0.9756	2.5	2.51	0.13	0.12	-1.01	0.9855	0.9993
14709402			2.41	2.4	0.09	0.16	1.01	0.3064	0.7976	2.43	2.4	0.21	0.16	1.02	0.4008	0.7084	2.35	2.4	0.06	0.16	-1.04	0.1973	0.9727
14709406			3	2.84	0.27	0.19	1.12	0.5967	0.905	2.95	2.84	0.21	0.19	1.08	0.7579	0.9088	2.87	2.84	0.19	0.19	1.02	0.5945	0.9976
14709410			9.34	9.53	0.21	0.21	-1.14	0.2603	0.7747	9.58	9.53	0.07	0.21	1.03	0.2267	0.5537	9.41	9.53	0.17	0.21	-1.08	0.2914	0.984
14709413			5.48	5.37	0.17	0.27	1.08	0.2091	0.7415	5.39	5.37	0.08	0.27	1.02	0.682	0.8746	5.31	5.37	0.2	0.27	-1.04	0.6701	0.9976
14709418	FAM195B	family with sequence similarity 195, member B	6.36	6.47	0.11	0.15	-1.08	0.2033	0.7404	6.58	6.47	0.18	0.15	1.08	0.3506	0.6687	6.49	6.47	0.21	0.15	1.01	0.9645	0.9989
14709423	PPP1R27	protein phosphatase 1, regulatory subunit 27	2.63	2.55	0.26	0.14	1.06	0.0981	0.6227	2.65	2.55	0.17	0.14	1.07	0.1995	0.5214	2.56	2.55	0.09	0.14	1.01	0.8114	0.9989
14709427	P4HB	prolyl 4-hydroxylase, beta polypeptide	9	9.12	0.18	0.17	-1.09	0.874	0.9745	9.08	9.12	0.14	0.17	-1.03	0.1817	0.4972	9.01	9.12	0.1	0.17	-1.08	0.9769	0.9993
14709439	ARHGDIA	Rho GDP dissociation inhibitor (GDI) alpha	9.37	9.63	0.04	0.31	-1.19	0.193	0.7316	9.41	9.63	0.15	0.31	-1.16	0.301	0.625	9.49	9.63	0.13	0.31	-1.1	0.6438	0.9976
14709445	ALYREF	Aly/REF export factor	7.73	7.83	0.26	0.17	-1.07	0.0839	0.5988	7.7	7.83	0.11	0.17	-1.09	0.1673	0.4788	7.79	7.83	0.14	0.17	-1.03	0.0746	0.9317
14709450	PCYT2	phosphate cytidylyltransferase 2, ethanolamine	4.79	5	0.41	0.26	-1.16	0.0898	0.6072	5.21	5	0.26	0.26	1.16	0.4723	0.7592	4.8	5	0.28	0.26	-1.15	0.1294	0.9727
14709463	SIRT7	sirtuin 7	3.54	3.44	0.38	0.2	1.07	0.7792	0.9562	3.44	3.44	0.17	0.2	-1	0.7686	0.9133	3.46	3.44	0.25	0.2	1.01	0.6053	0.9976
14709471	MAFG	v-maf avian musculoaponeurotic fibrosarcoma oncogene homolog G	5.01	5.25	0.21	0.14	-1.19	0.1562	0.6976	4.99	5.25	0.37	0.14	-1.2	0.0333	0.203	4.98	5.25	0.33	0.14	-1.21	0.0323	0.8893
14709473	PYCR1	pyrroline-5-carboxylate reductase 1	5.58	5.76	0.39	0.43	-1.13	0.662	0.927	5.76	5.76	0.53	0.43	1	0.7196	0.8913	5.63	5.76	0.21	0.43	-1.09	0.8755	0.9989
14709481	MYADML2	myeloid-associated differentiation marker-like 2	6.2	6.2	0.11	0.22	1	0.6805	0.9302	6.7	6.2	0.35	0.22	1.42	0.0104	0.098	6.43	6.2	0.32	0.22	1.17	0.2812	0.984
14709484	NOTUM	notum pectinacetylesterase homolog (Drosophila)	2.79	2.57	0.24	0.18	1.16	0.0477	0.5257	2.67	2.57	0.16	0.18	1.07	0.2584	0.5872	2.71	2.57	0.22	0.18	1.1	0.1019	0.9503
14709492	B3GNT7	UDP-GlcNAc:betaGal beta-1,3-N-acetylglucosaminyltransferase 7	3.05	2.88	0.17	0.2	1.12	0.1889	0.7289	2.78	2.88	0.28	0.2	-1.08	0.7977	0.9249	2.87	2.88	0.29	0.2	-1.01	0.955	0.9989
14709494			2.61	2.47	0.14	0.16	1.1	0.1242	0.6584	2.7	2.47	0.16	0.16	1.17	0.0349	0.2085	2.42	2.47	0.15	0.16	-1.03	0.9826	0.9993
14709501	C2H2orf57	chromosome 2 open reading frame, human C2orf57	2.57	2.47	0.1	0.22	1.07	0.504	0.8813	2.44	2.47	0.14	0.22	-1.02	0.6465	0.8574	2.47	2.47	0.09	0.22	-1	0.8316	0.9989
14709504	PTMA	prothymosin, alpha	2.88	2.89	0.03	0.05	-1	0.6159	0.9118	2.81	2.89	0.12	0.05	-1.06	0.3063	0.6307	2.93	2.89	0.17	0.05	1.03	0.1919	0.9727
14709508	COPS7B	COP9 signalosome subunit 7B	6.98	7.04	0.19	0.23	-1.04	0.8708	0.9734	6.88	7.04	0.13	0.23	-1.12	0.3412	0.6615	6.9	7.04	0.23	0.23	-1.1	0.6657	0.9976
14709515	NCL	nucleolin	9.37	9.33	0.14	0.03	1.03	0.3103	0.7997	9.31	9.33	0.11	0.03	-1.01	0.9448	0.9811	9.37	9.33	0.1	0.03	1.03	0.3629	0.9882
14709525	NMUR1	neuromedin U receptor 1	2.45	2.42	0.1	0.15	1.02	0.8556	0.9698	2.49	2.42	0.15	0.15	1.05	0.4274	0.7284	2.29	2.42	0.08	0.15	-1.09	0.0919	0.9448
14709528	PDE6D	phosphodiesterase 6D, cGMP-specific, rod, delta	6.36	6.64	0.13	0.3	-1.22	0.075	0.5857	6.52	6.64	0.19	0.3	-1.09	0.2854	0.6118	6.48	6.64	0.13	0.3	-1.12	0.1277	0.9727
14709533			2.17	2.14	0.08	0.18	1.02	0.5368	0.8927	2.34	2.14	0.2	0.18	1.15	0.0845	0.3386	2.31	2.14	0.15	0.18	1.13	0.8349	0.9989
14709535			3.22	3.18	0.11	0.11	1.03	0.7887	0.9582	3.21	3.18	0.23	0.11	1.02	0.5315	0.7941	3.23	3.18	0.2	0.11	1.03	0.2831	0.984
14709537	LANCL1	LanC lantibiotic synthetase component C-like 1 (bacterial)	7.05	7.15	0.29	0.1	-1.07	0.3385	0.8161	7.22	7.15	0.09	0.1	1.05	0.6664	0.8671	7.03	7.15	0.24	0.1	-1.08	0.245	0.9807
14709547	MYL1	myosin, light chain 1, alkali; skeletal, fast	2.96	2.81	0.22	0.05	1.11	0.0607	0.5547	3.02	2.81	0.18	0.05	1.16	0.0489	0.2534	2.87	2.81	0.11	0.05	1.04	0.8528	0.9989
14709552			4.95	4.29	0.54	0.34	1.57	0.0383	0.493	4.64	4.29	0.4	0.34	1.27	0.2599	0.5883	4.37	4.29	0.48	0.34	1.05	0.9523	0.9989
14709554			2.4	2.35	0.09	0.08	1.03	0.2059	0.7408	2.5	2.35	0.09	0.08	1.11	0.0059	0.067	2.47	2.35	0.13	0.08	1.09	0.0184	0.8358
14709556	CPS1	carbamoyl-phosphate synthase 1, mitochondrial	2.34	2.34	0.06	0.16	-1	0.4788	0.8757	2.42	2.34	0.14	0.16	1.06	0.4507	0.7429	2.31	2.34	0.04	0.16	-1.02	0.3214	0.984
14709590	CBFA2T3	core-binding factor, runt domain, alpha subunit 2; translocated to, 3	4.1	4.46	0.31	0.4	-1.28	0.0809	0.596	4.51	4.46	0.25	0.4	1.03	0.7715	0.9146	4.28	4.46	0.35	0.4	-1.14	0.1309	0.9727
14709601	PABPN1L	poly(A) binding protein, nuclear 1-like (cytoplasmic)	2.77	2.8	0.18	0.51	-1.02	0.2943	0.7929	2.79	2.8	0.36	0.51	-1.01	0.6961	0.881	2.76	2.8	0.08	0.51	-1.03	0.1987	0.9727
14709608	GALNS	galactosamine (N-acetyl)-6-sulfatase	3.72	3.76	0.25	0.3	-1.03	0.8393	0.9668	3.83	3.76	0.26	0.3	1.05	0.5047	0.778	3.62	3.76	0.28	0.3	-1.1	0.4744	0.9953
14709622	APRT	adenine phosphoribosyltransferase	4.92	4.97	0.31	0.14	-1.04	0.7266	0.943	5.02	4.97	0.38	0.14	1.03	0.5589	0.8105	5.23	4.97	0.35	0.14	1.2	0.2875	0.984
14709626	PIEZO1	piezo-type mechanosensitive ion channel component 1	5.58	5.99	0.26	0.17	-1.33	0.0008	0.1845	5.62	5.99	0.16	0.17	-1.29	0.0032	0.044	5.9	5.99	0.23	0.17	-1.07	0.2952	0.984
14709653	RNF166	ring finger protein 166	5.43	5.78	0.22	0.19	-1.27	0.0669	0.5717	5.34	5.78	0.3	0.19	-1.36	0.009	0.0893	5.61	5.78	0.15	0.19	-1.12	0.2892	0.984
14709659	TRAPPC2L	trafficking protein particle complex 2-like	7.64	7.77	0.12	0.23	-1.09	0.2338	0.7562	7.82	7.77	0.11	0.23	1.04	0.3432	0.6631	7.82	7.77	0.27	0.23	1.04	0.4913	0.9976
14709664	CDT1	chromatin licensing and DNA replication factor 1	3.29	3.42	0.18	0.15	-1.09	0.1778	0.7223	3.06	3.42	0.2	0.15	-1.28	0.0089	0.0891	3.37	3.42	0.14	0.15	-1.03	0.5237	0.9976
14709674	CTU2	cytosolic thiouridylase subunit 2 homolog (S. pombe)	4.44	4.49	0.24	0.19	-1.03	0.9213	0.9849	4.43	4.49	0.17	0.19	-1.04	0.8839	0.9584	4.5	4.49	0.17	0.19	1.01	0.9681	0.9989
14709688			3.14	3.09	0.15	0.39	1.04	0.7172	0.9416	3.29	3.09	0.21	0.39	1.15	0.7719	0.9148	3.33	3.09	0.26	0.39	1.18	0.5968	0.9976
14709692	STX2	syntaxin 2	4.57	4.64	0.25	0.35	-1.05	0.6862	0.9324	4.45	4.64	0.17	0.35	-1.14	0.1369	0.4334	4.64	4.64	0.23	0.35	-1	0.864	0.9989
14709702	LOC101113794; LOC527119	RIMS-binding protein 2	2.51	2.47	0.12	0.14	1.02	0.7929	0.9584	2.57	2.47	0.05	0.14	1.07	0.5663	0.8149	2.58	2.47	0.1	0.14	1.08	0.6579	0.9976
14709724	ADGRD1	adhesion G protein-coupled receptor D1; G protein-coupled receptor 133	6.52	7	0.43	0.35	-1.39	0.0559	0.5435	6.5	7	0.33	0.35	-1.41	0.0547	0.2702	6.4	7	0.3	0.35	-1.51	0.0087	0.7922
14709749			2.16	2.05	0.08	0.07	1.07	0.047	0.5235	2.19	2.05	0.07	0.07	1.1	0.0173	0.1339	2.09	2.05	0.06	0.07	1.03	0.5173	0.9976
14709752			2.48	2.53	0.08	0.14	-1.04	0.3211	0.8057	2.4	2.53	0.06	0.14	-1.09	0.0716	0.3106	2.53	2.53	0.11	0.14	-1	0.9455	0.9989
14709755	RAN	RAN, member RAS oncogene family	7.86	7.97	0.19	0.26	-1.08	0.6206	0.9138	8.16	7.97	0.23	0.26	1.14	0.2805	0.6078	8.17	7.97	0.1	0.26	1.15	0.0794	0.9332
14709758			2.83	2.74	0.16	0.19	1.07	0.4396	0.8607	2.77	2.74	0.09	0.19	1.02	0.9906	0.9961	2.75	2.74	0.15	0.19	1	0.948	0.9989
14709763	PIWIL1	piwi-like RNA-mediated gene silencing 1	2.29	2.22	0.09	0.17	1.05	0.7006	0.9367	2.25	2.22	0.11	0.17	1.02	0.8904	0.961	2.22	2.22	0.07	0.17	-1	0.9421	0.9989
14709784	FZD10	frizzled class receptor 10	3.84	3.82	0.25	0.15	1.02	0.6463	0.9216	3.85	3.82	0.21	0.15	1.03	0.9314	0.9759	3.78	3.82	0.37	0.15	-1.02	0.2569	0.9807
14709787			5.83	5.44	0.12	0.33	1.31	0.2145	0.7447	5.59	5.44	0.37	0.33	1.11	0.5997	0.833	5.5	5.44	0.33	0.33	1.05	0.8926	0.9989
14709789	LOC101109692	splicing factor 3B subunit 5-like	6.06	6.18	0.18	0.23	-1.09	0.3651	0.8288	6.26	6.18	0.17	0.23	1.06	0.7673	0.9126	6.17	6.18	0.2	0.23	-1.01	0.7685	0.9983
14709791	RAB10	RAB10, member RAS oncogene family	8.29	8.35	0.09	0.09	-1.05	0.309	0.7992	8.47	8.35	0.14	0.09	1.08	0.1169	0.4008	8.25	8.35	0.13	0.09	-1.07	0.1062	0.9516
14709798	GAREML	GRB2 associated, regulator of MAPK1-like	2.15	2.18	0.05	0.1	-1.02	0.5585	0.8959	2.18	2.18	0.16	0.1	1	0.3614	0.6772	2.19	2.18	0.15	0.1	1.01	0.7351	0.9976
14709812	HADHB	hydroxyacyl-CoA dehydrogenase/3-ketoacyl-CoA thiolase/enoyl-CoA hydratase (trifunctional protein), beta subunit	8.48	8.28	0.24	0.24	1.15	0.1383	0.6736	8.68	8.28	0.22	0.24	1.32	0.0029	0.0413	8.69	8.28	0.17	0.24	1.33	0.0054	0.7475
14709828	EPT1	ethanolaminephosphotransferase 1; ethanolaminephosphotransferase 1 (CDP-ethanolamine-specific)	7.33	7.27	0.25	0.34	1.05	0.4282	0.856	7.37	7.27	0.16	0.34	1.07	0.7553	0.9076	7.33	7.27	0.08	0.34	1.04	0.5256	0.9976
14709838	DRC1	dynein regulatory complex subunit 1	4.25	4.18	0.31	0.55	1.05	0.0751	0.5857	4.05	4.18	0.17	0.55	-1.1	0.0375	0.2172	4.35	4.18	0.19	0.55	1.12	0.6574	0.9976
14709854	C2orf70	chromosome 2 open reading frame 70	2.62	2.73	0.27	0.17	-1.08	0.2505	0.7683	2.73	2.73	0.22	0.17	-1	0.2371	0.5647	2.73	2.73	0.12	0.17	-1	0.9817	0.9993
14709859	DNMT3A	DNA (cytosine-5-)-methyltransferase 3 alpha	7.53	7.49	0.1	0.18	1.03	0.355	0.8222	7.32	7.49	0.12	0.18	-1.12	0.2549	0.5834	7.48	7.49	0.09	0.18	-1.01	0.519	0.9976
14709879	DTNB	dystrobrevin, beta	5.17	5.17	0.14	0.2	-1	0.4942	0.8812	5.21	5.17	0.32	0.2	1.03	0.3022	0.6262	5.4	5.17	0.15	0.2	1.17	0.0304	0.8893
14709898	ASXL2	additional sex combs like transcriptional regulator 2	7.83	7.92	0.09	0.19	-1.06	0.5776	0.9009	7.64	7.92	0.15	0.19	-1.22	0.0099	0.0955	7.92	7.92	0.06	0.19	1	0.4238	0.9906
14709911	KIF3C	kinesin family member 3C	3.61	3.87	0.32	0.24	-1.19	0.7824	0.9567	3.63	3.87	0.08	0.24	-1.18	0.1996	0.5215	3.61	3.87	0.21	0.24	-1.19	0.2653	0.984
14709919	HADHA	hydroxyacyl-CoA dehydrogenase/3-ketoacyl-CoA thiolase/enoyl-CoA hydratase (trifunctional protein), alpha subunit	9.09	9.23	0.09	0.13	-1.1	0.1021	0.6275	9.73	9.23	0.15	0.13	1.41	1.92e-07	4.17e-05	9.33	9.23	0.06	0.13	1.07	0.1044	0.9503
14709939	ADGRF3	adhesion G protein-coupled receptor F3	2.46	2.46	0.22	0.33	-1	0.8614	0.9709	2.48	2.46	0.15	0.33	1.01	0.8187	0.9327	2.5	2.46	0.1	0.33	1.03	0.933	0.9989
14709950	OTOF	otoferlin	2.7	2.57	0.29	0.15	1.09	0.1814	0.7252	2.53	2.57	0.17	0.15	-1.03	0.9033	0.966	2.42	2.57	0.13	0.15	-1.11	0.1965	0.9727
14709986	CIB4	calcium and integrin binding family member 4	2.24	2.15	0.17	0.29	1.06	0.8074	0.9603	2.21	2.15	0.17	0.29	1.04	0.5583	0.8104	2.28	2.15	0.16	0.29	1.09	0.815	0.9989
14709994	C3H12orf45	chromosome 3 open reading frame, human C12orf45	3.45	3.44	0.25	0.34	1.01	0.9181	0.9847	3.68	3.44	0.29	0.34	1.18	0.4104	0.7153	3.68	3.44	0.66	0.34	1.18	0.4828	0.9962
14709997	KIAA1033	KIAA1033 ortholog	6.77	6.74	0.21	0.09	1.01	0.7343	0.945	6.72	6.74	0.09	0.09	-1.02	0.4303	0.7298	6.78	6.74	0.06	0.09	1.03	0.9124	0.9989
14710026	TCP11L2	t-complex 11, testis-specific-like 2	7.91	7.23	0.34	0.19	1.6	0.0003	0.1347	7.59	7.23	0.23	0.19	1.29	0.0058	0.0663	7.79	7.23	0.1	0.19	1.47	0.0004	0.4465
14710036	POLR3B	polymerase (RNA) III (DNA directed) polypeptide B	6.41	6.6	0.19	0.2	-1.14	0.1615	0.702	6.7	6.6	0.06	0.2	1.08	0.3779	0.6905	6.63	6.6	0.19	0.2	1.02	0.9428	0.9989
14710061	RFX4	regulatory factor X, 4 (influences HLA class II expression)	2.36	2.32	0.08	0.06	1.03	0.4166	0.8528	2.43	2.32	0.07	0.06	1.08	0.092	0.355	2.36	2.32	0.09	0.06	1.03	0.3357	0.984
14710079	RIC8B	RIC8 guanine nucleotide exchange factor B	6.86	6.86	0.12	0.23	1	0.9547	0.9902	6.92	6.86	0.27	0.23	1.04	0.2447	0.573	6.98	6.86	0.16	0.23	1.09	0.6879	0.9976
14710088	TMEM263	transmembrane protein 263	5.88	6.05	0.27	0.26	-1.13	0.8788	0.9754	5.89	6.05	0.21	0.26	-1.12	0.2821	0.6092	6.02	6.05	0.18	0.26	-1.02	0.558	0.9976
14710091			2.62	2.66	0.21	0.48	-1.03	0.3431	0.818	2.56	2.66	0.14	0.48	-1.07	0.1135	0.3958	2.53	2.66	0.18	0.48	-1.1	0.1803	0.9727
14710095	ALDH1L2	aldehyde dehydrogenase 1 family, member L2	5.17	5.48	0.54	0.27	-1.24	0.0466	0.5231	5.5	5.48	0.39	0.27	1.02	0.9039	0.9661	5.21	5.48	0.18	0.27	-1.21	0.3256	0.984
14710118	APPL2	adaptor protein, phosphotyrosine interaction, PH domain and leucine zipper containing 2	6.4	6.25	0.19	0.21	1.11	0.4031	0.8455	6.37	6.25	0.18	0.21	1.08	0.9558	0.9845	6.55	6.25	0.24	0.21	1.23	0.0728	0.9317
14710139	NUAK1	NUAK family, SNF1-like kinase, 1	5.83	6.29	0.33	0.25	-1.38	0.0111	0.3554	5.62	6.29	0.24	0.25	-1.59	0.0005	0.012	5.84	6.29	0.21	0.25	-1.37	0.01	0.8182
14710146	CKAP4	cytoskeleton-associated protein 4	6.24	6.53	0.26	0.14	-1.22	0.0134	0.3725	6.31	6.53	0.25	0.14	-1.16	0.0781	0.3243	6.43	6.53	0.31	0.14	-1.07	0.151	0.9727
14710150	MTERF2	mitochondrial transcription termination factor 2	4.94	4.92	0.35	0.45	1.01	0.7494	0.9475	5.41	4.92	0.21	0.45	1.4	0.0084	0.086	4.78	4.92	0.15	0.45	-1.1	0.5168	0.9976
14710152	CRY1	cryptochrome circadian clock 1	5.33	5.43	0.19	0.3	-1.07	0.7848	0.9571	5.3	5.43	0.27	0.3	-1.1	0.6568	0.8625	5.37	5.43	0.23	0.3	-1.04	0.8044	0.9988
14710165			2.4	2.41	0.13	0.1	-1	0.532	0.8913	2.41	2.41	0.07	0.1	1	0.6158	0.8409	2.39	2.41	0.11	0.1	-1.01	0.8508	0.9989
14710170			3.21	3.09	0.27	0.09	1.08	0.3266	0.8097	3.25	3.09	0.18	0.09	1.11	0.1564	0.4633	3.11	3.09	0.24	0.09	1.02	0.8151	0.9989
14710174			2.76	2.73	0.03	0.15	1.02	0.6708	0.9289	2.77	2.73	0.3	0.15	1.03	0.1377	0.4351	2.77	2.73	0.17	0.15	1.03	0.813	0.9989
14710179	TMEM121	transmembrane protein 121	4.46	4.3	0.4	0.24	1.12	0.2507	0.7684	4.12	4.3	0.18	0.24	-1.13	0.2851	0.6115	4.35	4.3	0.24	0.24	1.03	0.5975	0.9976
14710181	C14orf80	chromosome 14 open reading frame 80	5.06	4.97	0.3	0.18	1.07	0.4207	0.854	5.04	4.97	0.2	0.18	1.05	0.9298	0.9753	4.92	4.97	0.33	0.18	-1.03	0.6053	0.9976
14710184			2.51	2.48	0.03	0.05	1.02	0.5625	0.896	2.55	2.48	0.31	0.05	1.05	0.029	0.1861	2.47	2.48	0.11	0.05	-1.01	0.9445	0.9989
14710186	LOC101111342	profilin-2-like	2.59	2.49	0.19	0.2	1.07	0.6975	0.9356	2.53	2.49	0.2	0.2	1.03	0.6	0.833	2.55	2.49	0.17	0.2	1.05	0.9443	0.9989
14710188	ZXDB	zinc finger, X-linked, duplicated B	5.88	5.8	0.41	0.2	1.06	0.9326	0.9861	5.75	5.8	0.38	0.2	-1.04	0.1799	0.4946	6.09	5.8	0.28	0.2	1.22	0.277	0.984
14710190	LOC105605675	Y-box-binding protein 3-like	3.41	3.33	0.26	0.26	1.06	0.8978	0.9798	3.38	3.33	0.31	0.26	1.03	0.6914	0.878	3.35	3.33	0.26	0.26	1.01	0.6384	0.9976
14710194	SPIN4	spindlin family, member 4	7.45	7.5	0.33	0.28	-1.04	0.8253	0.9637	7.35	7.5	0.21	0.28	-1.11	0.6205	0.8435	7.64	7.5	0.19	0.28	1.1	0.651	0.9976
14710196	ARHGEF9	Cdc42 guanine nucleotide exchange factor 9	6.96	6.97	0.1	0.19	-1.01	0.8808	0.9755	6.81	6.97	0.32	0.19	-1.12	0.374	0.6875	6.83	6.97	0.26	0.19	-1.1	0.4289	0.9908
14710206	LOC105605448	uncharacterized LOC105605448	3.21	3.31	0.2	0.16	-1.07	0.9628	0.992	3.16	3.31	0.33	0.16	-1.11	0.8064	0.9277	3.47	3.31	0.13	0.16	1.12	0.0942	0.9459
14710208			4.19	3.86	0.51	0.53	1.26	0.8231	0.9637	4.24	3.86	0.52	0.53	1.31	0.4014	0.7088	4.09	3.86	0.53	0.53	1.18	0.995	0.9995
14710210	AMER1	APC membrane recruitment protein 1	4.98	4.86	0.31	0.27	1.08	0.7404	0.9455	5.01	4.86	0.29	0.27	1.1	0.3968	0.7054	4.93	4.86	0.27	0.27	1.05	0.672	0.9976
14710212	ASB12	ankyrin repeat and SOCS box containing 12	6.44	6.6	0.22	0.3	-1.12	0.554	0.8959	7.19	6.6	0.23	0.3	1.5	0.0054	0.0637	6.7	6.6	0.46	0.3	1.07	0.9363	0.9989
14710215	MTMR8	myotubularin related protein 8	3.64	3.65	0.36	0.18	-1.01	0.8744	0.9745	3.72	3.65	0.25	0.18	1.05	0.7142	0.8892	3.6	3.65	0.2	0.18	-1.04	0.6896	0.9976
14710227	ZC4H2	zinc finger, C4H2 domain containing	6.61	6.62	0.17	0.35	-1	0.4001	0.844	6.61	6.62	0.16	0.35	-1.01	0.5593	0.8109	6.67	6.62	0.23	0.35	1.03	0.2425	0.9807
14710232			3.22	3.23	0.33	0.24	-1.01	0.9323	0.9861	3.19	3.23	0.28	0.24	-1.03	0.9057	0.9668	3.2	3.23	0.12	0.24	-1.02	0.6706	0.9976
14710234	MGAT4B	mannosyl (alpha-1,3-)-glycoprotein beta-1,4-N-acetylglucosaminyltransferase, isozyme B	6.81	7	0.18	0.15	-1.14	0.1764	0.7207	6.81	7	0.14	0.15	-1.14	0.082	0.3336	6.97	7	0.19	0.15	-1.02	0.7923	0.9983
14710247	HNRNPH1	heterogeneous nuclear ribonucleoprotein H1 (H)	10.03	10.04	0.13	0.07	-1	0.9402	0.9876	9.98	10.04	0.08	0.07	-1.04	0.6576	0.8627	9.95	10.04	0.18	0.07	-1.06	0.8953	0.9989
14710254	ADAMTS2	ADAM metallopeptidase with thrombospondin type 1 motif 2	6.25	6.4	0.2	0.18	-1.11	0.1502	0.6916	6.33	6.4	0.29	0.18	-1.05	0.279	0.606	6.12	6.4	0.15	0.18	-1.21	0.0346	0.8925
14710275	GRM6	glutamate receptor, metabotropic 6	2.44	2.39	0.1	0.13	1.03	0.4362	0.8601	2.45	2.39	0.05	0.13	1.04	0.3299	0.6521	2.38	2.39	0.1	0.13	-1.01	0.6737	0.9976
14710286	LOC101123292; HIST3H2A	histone H2A type 3; histone cluster 3, H2a	5.89	6.34	0.68	0.43	-1.36	0.1655	0.7065	6.32	6.34	0.49	0.43	-1.01	0.7904	0.9222	5.98	6.34	0.45	0.43	-1.28	0.3051	0.984
14710288	LOC101101979	histone H3.1	2.31	2.47	0.17	0.13	-1.12	0.236	0.7585	2.3	2.47	0.13	0.13	-1.12	0.0701	0.3076	2.48	2.47	0.1	0.13	1.01	0.8154	0.9989
14710291	TRIM11; TRIM17	tripartite motif containing 11; tripartite motif containing 17	2.95	2.93	0.19	0.2	1.02	0.8804	0.9755	2.95	2.93	0.21	0.2	1.02	0.8775	0.9549	2.83	2.93	0.22	0.2	-1.08	0.708	0.9976
14710300			2.49	2.47	0.07	0.23	1.02	0.9296	0.9861	2.49	2.47	0.13	0.23	1.02	0.6535	0.8613	2.48	2.47	0.18	0.23	1.01	0.2479	0.9807
14710302			2.66	2.53	0.05	0.09	1.09	0.2938	0.7928	2.72	2.53	0.1	0.09	1.14	0.0766	0.3217	2.62	2.53	0.23	0.09	1.07	0.2207	0.9755
14710306	MAML1	mastermind-like transcriptional coactivator 1	6.4	6.26	0.1	0.11	1.1	0.6542	0.9242	6.16	6.26	0.19	0.11	-1.07	0.0619	0.2877	6.2	6.26	0.13	0.11	-1.04	0.4153	0.9906
14710312	CANX	calnexin	9.84	9.85	0.16	0.07	-1.01	0.436	0.8601	9.7	9.85	0.11	0.07	-1.11	0.1468	0.4495	9.78	9.85	0.13	0.07	-1.05	0.6469	0.9976
14710327			2.34	2.26	0.24	0.27	1.06	0.9864	0.9966	2.28	2.26	0.13	0.27	1.02	0.4035	0.7102	2.39	2.26	0.29	0.27	1.09	0.8656	0.9989
14710329	RUFY1	RUN and FYVE domain containing 1	6.26	6.19	0.25	0.19	1.04	0.677	0.93	6.15	6.19	0.26	0.19	-1.03	0.5721	0.8172	6.16	6.19	0.25	0.19	-1.03	0.9578	0.9989
14710345	ZNF879	zinc finger protein 879	4.57	4.57	0.25	0.34	1	0.8002	0.9595	4.73	4.57	0.43	0.34	1.12	0.3627	0.6779	4.67	4.57	0.53	0.34	1.07	0.5187	0.9976
14710349	ZNF879	zinc finger protein 879	3.09	3.07	0.16	0.2	1.01	0.6069	0.9087	3.2	3.07	0.32	0.2	1.1	0.164	0.4737	3.12	3.07	0.19	0.2	1.04	0.2841	0.984
14710353	RNF187	ring finger protein 187	6.92	7.01	0.13	0.31	-1.07	0.448	0.8636	6.86	7.01	0.27	0.31	-1.11	0.237	0.5645	7.03	7.01	0.3	0.31	1.01	0.9288	0.9989
14710356	HIST2H2BE	histone cluster 2, H2be	7.02	7.1	0.34	0.35	-1.06	0.5957	0.9047	6.5	7.1	0.21	0.35	-1.52	0.0119	0.1073	7.12	7.1	0.57	0.35	1.01	0.8284	0.9989
14710358			4.69	5.02	0.4	0.32	-1.26	0.2969	0.7946	5.8	5.02	0.37	0.32	1.71	0.068	0.3024	4.99	5.02	0.98	0.32	-1.03	0.7973	0.9983
14710380			6.77	6.67	0.16	0.14	1.07	0.7551	0.9502	6.57	6.67	0.25	0.14	-1.07	0.8432	0.9422	6.85	6.67	0.15	0.14	1.13	0.6819	0.9976
14710401	FAM69B	family with sequence similarity 69, member B	4.8	4.82	0.22	0.28	-1.01	0.933	0.9861	5.14	4.82	0.15	0.28	1.25	0.0309	0.194	4.86	4.82	0.39	0.28	1.03	0.6627	0.9976
14710406	AGPAT2	1-acylglycerol-3-phosphate O-acyltransferase 2	6.91	7.38	0.15	0.66	-1.38	0.0247	0.4466	7.52	7.38	0.18	0.66	1.11	0.4773	0.7613	7.08	7.38	0.37	0.66	-1.23	0.2895	0.984
14710411	RPS12	ribosomal protein S12	8.12	8.4	0.07	0.13	-1.21	0.0118	0.3618	8.07	8.4	0.29	0.13	-1.25	0.0008	0.0167	8.23	8.4	0.1	0.13	-1.13	0.0741	0.9317
14710414			2.86	2.92	0.13	0.11	-1.05	0.4022	0.8452	2.84	2.92	0.13	0.11	-1.06	0.3795	0.6921	2.81	2.92	0.08	0.11	-1.08	0.1833	0.9727
14710418	EYA4	EYA transcriptional coactivator and phosphatase 4	3.68	3.15	0.59	0.21	1.45	0.007	0.3227	3.67	3.15	0.29	0.21	1.44	0.0167	0.1307	3.07	3.15	0.23	0.21	-1.05	0.7209	0.9976
14710436	TCF21	transcription factor 21	7.78	7.93	0.32	0.42	-1.11	0.6659	0.9274	7.17	7.93	0.36	0.42	-1.7	0.001	0.0189	7.89	7.93	0.25	0.42	-1.03	0.8157	0.9989
14710439	TBPL1	TBP-like 1	6.22	5.95	0.2	0.16	1.2	0.1563	0.6976	6.12	5.95	0.31	0.16	1.12	0.4157	0.7188	6.19	5.95	0.23	0.16	1.18	0.0883	0.9444
14710446			1.99	1.95	0.02	0.05	1.03	0.6116	0.9107	1.96	1.95	0.07	0.05	1.01	0.6467	0.8574	1.97	1.95	0.04	0.05	1.01	0.8575	0.9989
14710449			3.12	3.19	0.26	0.2	-1.05	0.8426	0.9673	3.16	3.19	0.49	0.2	-1.02	0.3439	0.664	3.06	3.19	0.18	0.2	-1.1	0.4605	0.9922
14710452			2.18	2.2	0.09	0.15	-1.01	0.2452	0.7643	2.25	2.2	0.09	0.15	1.04	0.9529	0.9837	2.15	2.2	0.06	0.15	-1.03	0.1571	0.9727
14710454	MYB	v-myb avian myeloblastosis viral oncogene homolog	2.33	2.36	0.09	0.11	-1.02	0.5207	0.8872	2.35	2.36	0.13	0.11	-1	0.2621	0.5899	2.41	2.36	0.1	0.11	1.04	0.8691	0.9989
14710470	PDE7B	phosphodiesterase 7B	6.62	6.46	0.23	0.12	1.11	0.0208	0.4238	6.4	6.46	0.16	0.12	-1.04	0.5998	0.833	6.45	6.46	0.12	0.12	-1.01	0.6789	0.9976
14710484	LOC105615901	uncharacterized LOC105615901	2.65	2.55	0.2	0.12	1.07	0.1561	0.6976	2.71	2.55	0.14	0.12	1.12	0.1883	0.5075	2.71	2.55	0.2	0.12	1.12	0.219	0.9755
14710486	PEX7	peroxisomal biogenesis factor 7	5.91	6	0.23	0.46	-1.07	0.2556	0.7718	6.42	6	0.24	0.46	1.33	0.1882	0.5075	5.95	6	0.21	0.46	-1.03	0.5046	0.9976
14710495	SLC35D3	solute carrier family 35, member D3	2.78	2.68	0.15	0.41	1.07	0.6788	0.93	2.77	2.68	0.21	0.41	1.06	0.9241	0.9743	2.68	2.68	0.23	0.41	-1	0.3747	0.9882
14710498	TNFAIP3	tumor necrosis factor, alpha-induced protein 3	4.72	5.29	0.32	0.4	-1.48	0.0024	0.2529	4.33	5.29	0.24	0.4	-1.94	1.11e-05	0.0007	4.78	5.29	0.22	0.4	-1.42	0.0015	0.6322
14710508	ARFGEF3	ARFGEF family member 3	5.21	5.29	0.55	0.36	-1.06	0.5016	0.8813	5.39	5.29	0.37	0.36	1.08	0.9405	0.9794	5.42	5.29	0.26	0.36	1.1	0.8724	0.9989
14710536	HEBP2	heme binding protein 2	5.8	5.93	0.15	0.38	-1.09	0.7665	0.9538	6.54	5.93	0.24	0.38	1.52	0.0002	0.0059	5.88	5.93	0.36	0.38	-1.04	0.5919	0.9976
14710540	LOC101104757	trace amine-associated receptor 2	2.08	1.98	0.1	0.13	1.07	0.4883	0.8786	2.07	1.98	0.26	0.13	1.06	0.2167	0.5423	2.05	1.98	0.03	0.13	1.04	0.9055	0.9989
14710542	TAAR1	trace amine associated receptor 1	2.24	2.17	0.07	0.13	1.05	0.334	0.8134	2.21	2.17	0.03	0.13	1.03	0.5021	0.7763	2.15	2.17	0.09	0.13	-1.01	0.8597	0.9989
14710544	VNN1	vanin 1	3.38	4.02	1.39	0.54	-1.55	0.9105	0.9832	3.91	4.02	0.5	0.54	-1.08	0.8555	0.947	4.42	4.02	0.77	0.54	1.33	0.4311	0.9912
14710552			2.21	2.18	0.19	0.08	1.02	0.0968	0.6223	2.21	2.18	0.06	0.08	1.03	0.4644	0.7538	2.16	2.18	0.06	0.08	-1.01	0.8485	0.9989
14710555	LOC101105417; VNN2	vascular non-inflammatory molecule 2; vanin 2	2.44	2.37	0.07	0.17	1.05	0.8185	0.9631	2.37	2.37	0.07	0.17	1	0.4881	0.7685	2.4	2.37	0.09	0.17	1.02	0.659	0.9976
14710563	SLC18B1	solute carrier family 18, subfamily B, member 1	5.58	5.53	0.2	0.21	1.04	0.4375	0.8602	5.67	5.53	0.23	0.21	1.1	0.3711	0.6847	5.62	5.53	0.3	0.21	1.06	0.3277	0.984
14710578			3.2	3.15	0.21	0.14	1.03	0.2276	0.752	3.16	3.15	0.18	0.14	1.01	0.5543	0.8085	3.21	3.15	0.19	0.14	1.04	0.2803	0.984
14710580	SLC2A12	solute carrier family 2 (facilitated glucose transporter), member 12	6.33	6.36	0.33	0.47	-1.02	0.2323	0.7551	6.89	6.36	0.26	0.47	1.44	0.001	0.0196	6.27	6.36	0.23	0.47	-1.07	0.9425	0.9989
14710586	SGK1	serum/glucocorticoid regulated kinase 1	6.15	6.31	0.34	0.25	-1.12	0.7698	0.9538	5.63	6.31	0.33	0.25	-1.6	0.0002	0.0069	5.96	6.31	0.15	0.25	-1.28	0.0128	0.8185
14710601			2.18	2.17	0.23	0.06	1	0.3062	0.7976	2.24	2.17	0.08	0.06	1.04	0.4553	0.7466	2.21	2.17	0.09	0.06	1.02	0.6333	0.9976
14710603	ALDH8A1	aldehyde dehydrogenase 8 family, member A1	2.53	2.62	0.15	0.21	-1.07	0.2288	0.7527	2.46	2.62	0.14	0.21	-1.11	0.3341	0.656	2.54	2.62	0.1	0.21	-1.06	0.1661	0.9727
14710611	HBS1L	HBS1-like translational GTPase	6.7	6.67	0.38	0.41	1.03	0.5439	0.8942	7.08	6.67	0.24	0.41	1.33	0.0445	0.241	6.74	6.67	0.37	0.41	1.05	0.5352	0.9976
14710621	AHI1	Abelson helper integration site 1	4.31	4.31	0.11	0.06	1	0.5322	0.8913	4.39	4.31	0.2	0.06	1.06	0.1384	0.4361	4.37	4.31	0.24	0.06	1.04	0.3558	0.9879
14710643			2.43	2.26	0.14	0.09	1.12	0.01	0.3488	2.31	2.26	0.08	0.09	1.03	0.6337	0.8506	2.4	2.26	0.16	0.09	1.1	0.0527	0.9244
14710646	MTFR2	mitochondrial fission regulator 2	3.32	3.27	0.15	0.43	1.03	0.3724	0.8311	3.1	3.27	0.14	0.43	-1.13	0.0301	0.1905	3.46	3.27	0.29	0.43	1.14	0.463	0.9927
14710654	BCLAF1	BCL2-associated transcription factor 1	8.18	8.23	0.06	0.14	-1.03	0.4333	0.8588	8.17	8.23	0.1	0.14	-1.05	0.2259	0.5528	8.26	8.23	0.08	0.14	1.02	0.5557	0.9976
14710665	MAP7	microtubule-associated protein 7	2.83	2.86	0.14	0.11	-1.02	0.7814	0.9567	2.91	2.86	0.17	0.11	1.03	0.2347	0.5626	2.84	2.86	0.22	0.11	-1.01	0.6149	0.9976
14710682	MAP3K5	mitogen-activated protein kinase kinase kinase 5	7.6	7.72	0.22	0.18	-1.09	0.5623	0.896	7.49	7.72	0.52	0.18	-1.18	0.1347	0.4297	7.54	7.72	0.32	0.18	-1.13	0.484	0.9962
14710705	IL20RA	interleukin 20 receptor, alpha	2.73	2.73	0.21	0.28	1	0.766	0.9538	2.66	2.73	0.1	0.28	-1.05	0.2904	0.6156	2.77	2.73	0.12	0.28	1.02	0.8524	0.9989
14710713	IL22RA2	interleukin 22 receptor, alpha 2	2.13	2.06	0.04	0.11	1.05	0.2912	0.7912	2.14	2.06	0.05	0.11	1.06	0.1951	0.5163	2.03	2.06	0.11	0.11	-1.02	0.5938	0.9976
14710718	IFNGR1	interferon gamma receptor 1	7.18	7.25	0.17	0.25	-1.05	0.5594	0.8959	6.77	7.25	0.23	0.25	-1.39	0.0004	0.01	7.21	7.25	0.11	0.25	-1.03	0.7525	0.9983
14710725	OLIG3	oligodendrocyte transcription factor 3	3.42	3.36	0.23	0.26	1.04	0.2859	0.7882	3.35	3.36	0.21	0.26	-1.01	0.8003	0.9258	3.28	3.36	0.15	0.26	-1.06	0.8	0.9985
14710727	PERP	PERP, TP53 apoptosis effector	7.76	7.74	0.21	0.17	1.01	0.7809	0.9567	7.69	7.74	0.18	0.17	-1.04	0.8413	0.9418	7.75	7.74	0.25	0.17	1	0.9294	0.9989
14710731	NHSL1	NHS-like 1	5.79	5.37	0.19	0.12	1.33	0.0061	0.3128	5.42	5.37	0.15	0.12	1.03	0.743	0.9018	5.75	5.37	0.37	0.12	1.3	0.0339	0.8915
14710741	LOC101106283	olfactory receptor 1052-like	2.17	2.1	0.16	0.11	1.05	0.2119	0.7421	2.16	2.1	0.12	0.11	1.04	0.3824	0.6941	2.16	2.1	0.06	0.11	1.05	0.6688	0.9976
14710743	LOC105602384	olfactory receptor 1052-like	2.42	2.36	0.14	0.18	1.04	0.6017	0.9066	2.58	2.36	0.18	0.18	1.16	0.1462	0.4486	2.42	2.36	0.06	0.18	1.04	0.5654	0.9976
14710745	OR8I2	olfactory receptor, family 8, subfamily I, member 2	2.3	2.2	0.08	0.09	1.07	0.0867	0.6016	2.34	2.2	0.11	0.09	1.1	0.035	0.2088	2.29	2.2	0.03	0.09	1.07	0.1652	0.9727
14710747	LOC101106544	olfactory receptor 8H1-like	2.52	2.37	0.08	0.1	1.11	0.0914	0.6107	2.44	2.37	0.1	0.1	1.05	0.397	0.7056	2.37	2.37	0.27	0.1	-1	0.2322	0.9786
14710749	LOC101106793	olfactory receptor 8H1-like	2.63	2.51	0.08	0.14	1.09	0.0798	0.5936	2.59	2.51	0.08	0.14	1.06	0.2202	0.5463	2.55	2.51	0.12	0.14	1.03	0.3289	0.984
14710751	LOC101107043	olfactory receptor 8H1-like	2.27	2.12	0.05	0.11	1.11	0.2171	0.7471	2.28	2.12	0.12	0.11	1.11	0.1113	0.3913	2.23	2.12	0.25	0.11	1.08	0.1286	0.9727
14710753	LOC101107306	olfactory receptor 5T3-like	2.05	1.94	0.06	0.04	1.08	0.1279	0.6637	2.01	1.94	0.03	0.04	1.05	0.2903	0.6156	2.05	1.94	0.12	0.04	1.08	0.0837	0.9332
14710756			2.2	2.2	0.08	0.07	-1	0.9527	0.9902	2.25	2.2	0.08	0.07	1.03	0.4478	0.7418	2.17	2.2	0.05	0.07	-1.02	0.4583	0.992
14710764	APEX2	APEX nuclease (apurinic/apyrimidinic endonuclease) 2	5.37	5.59	0.22	0.43	-1.16	0.3033	0.7969	5.62	5.59	0.27	0.43	1.03	0.8465	0.9432	5.45	5.59	0.22	0.43	-1.1	0.7403	0.9978
14710771			2.19	2.11	0.07	0.04	1.06	0.3841	0.8365	2.21	2.11	0.06	0.04	1.07	0.0609	0.2854	2.11	2.11	0.1	0.04	1	0.4897	0.9976
14710773	PFKFB1	6-phosphofructo-2-kinase/fructose-2,6-biphosphatase 1	2.52	2.61	0.11	0.21	-1.06	0.3283	0.8108	2.48	2.61	0.17	0.21	-1.1	0.3526	0.6699	2.61	2.61	0.28	0.21	-1	0.559	0.9976
14710786	ALAS2	5-aminolevulinate synthase 2	4.42	6.11	1.28	0.55	-3.22	0.0045	0.2964	3.96	6.11	0.22	0.55	-4.43	5.74e-05	0.0024	5.36	6.11	0.6	0.55	-1.68	0.0803	0.9332
14710797			2.6	2.44	0.12	0.3	1.12	0.4617	0.8692	2.4	2.44	0.28	0.3	-1.03	0.6636	0.8657	2.52	2.44	0.09	0.3	1.06	0.9047	0.9989
14710801	UHRF1BP1L	UHRF1 binding protein 1-like	5.52	5.57	0.28	0.08	-1.04	0.6961	0.9356	5.66	5.57	0.29	0.08	1.06	0.3205	0.6433	5.48	5.57	0.14	0.08	-1.06	0.578	0.9976
14710821			2.4	2.31	0.06	0.09	1.06	0.1993	0.7374	2.41	2.31	0.12	0.09	1.07	0.077	0.3225	2.39	2.31	0.11	0.09	1.05	0.6508	0.9976
14710826			2.19	2.08	0.12	0.1	1.08	0.1832	0.7256	2.16	2.08	0.11	0.1	1.06	0.2447	0.573	2.13	2.08	0.08	0.1	1.03	0.6463	0.9976
14710830			2.27	2.15	0.1	0.08	1.08	0.2219	0.7492	2.24	2.15	0.07	0.08	1.06	0.3622	0.6776	2.24	2.15	0.08	0.08	1.06	0.5522	0.9976
14710836			2.33	2.23	0.14	0.08	1.07	0.1858	0.7274	2.26	2.23	0.21	0.08	1.02	0.1543	0.4602	2.25	2.23	0.13	0.08	1.01	0.6483	0.9976
14710843	GAS2L3	growth arrest-specific 2 like 3	6.18	6.07	0.33	0.64	1.08	0.9305	0.9861	5.04	6.07	0.23	0.64	-2.04	6.34e-05	0.0026	6.08	6.07	0.3	0.64	1.01	0.8406	0.9989
14710851	NR1H4	nuclear receptor subfamily 1, group H, member 4	2.12	2.25	0.05	0.14	-1.09	0.0852	0.5993	2.1	2.25	0.11	0.14	-1.12	0.0608	0.2851	2.13	2.25	0.13	0.14	-1.09	0.0412	0.9163
14710861	SLC17A8	solute carrier family 17 (vesicular glutamate transporter), member 8	2.89	2.72	0.15	0.2	1.12	0.4563	0.8675	2.78	2.72	0.06	0.2	1.04	0.7171	0.8904	2.79	2.72	0.21	0.2	1.05	0.6051	0.9976
14710874	LOC101121593	peptidyl-prolyl cis-trans isomerase D-like	2.36	2.37	0.14	0.24	-1.01	0.8988	0.9798	2.26	2.37	0.11	0.24	-1.08	0.233	0.5614	2.35	2.37	0.18	0.24	-1.01	0.8958	0.9989
14710877	SCYL2	SCY1-like, kinase-like 2	7.47	7.2	0.08	0.08	1.21	0.0031	0.2744	7.42	7.2	0.15	0.08	1.16	0.0021	0.0335	7.28	7.2	0.15	0.08	1.05	0.1932	0.9727
14710895	ACTR6	ARP6 actin-related protein 6 homolog (yeast)	5.48	5.15	0.22	0.36	1.26	0.0854	0.5994	5.52	5.15	0.24	0.36	1.29	0.0088	0.0885	5.52	5.15	0.3	0.36	1.29	0.0407	0.9163
14710907			2.29	2.42	0.24	0.21	-1.09	0.9062	0.9823	2.3	2.42	0.06	0.21	-1.08	0.3903	0.7012	2.27	2.42	0.09	0.21	-1.1	0.4725	0.994
14710910	FAM71C	family with sequence similarity 71, member C	2.27	2.22	0.07	0.11	1.03	0.4324	0.8578	2.26	2.22	0.1	0.11	1.02	0.6409	0.8542	2.22	2.22	0.16	0.11	1	0.8448	0.9989
14710912			8.66	8.64	0.45	0.46	1.01	0.8284	0.9639	8.34	8.64	0.24	0.46	-1.24	0.2179	0.5436	8.49	8.64	0.26	0.46	-1.11	0.6252	0.9976
14710919	KCNT2	potassium channel, sodium activated subfamily T, member 2; potassium channel, subfamily T, member 2	3.31	3.24	0.28	0.48	1.05	0.6129	0.9114	2.86	3.24	0.2	0.48	-1.3	0.0048	0.0584	3.31	3.24	0.25	0.48	1.05	0.8833	0.9989
14710945	FOXN3	forkhead box N3	6.86	6.8	0.28	0.1	1.04	0.6104	0.9101	6.8	6.8	0.11	0.1	-1.01	0.8257	0.9362	6.9	6.8	0.14	0.1	1.07	0.317	0.984
14710954	POU4F2	POU class 4 homeobox 2	4.25	4.22	0.09	0.31	1.02	0.5237	0.888	4.22	4.22	0.28	0.31	1	0.9779	0.9923	4.3	4.22	0.3	0.31	1.06	0.1618	0.9727
14710958	EDNRA	endothelin receptor type A	9	8.7	0.22	0.12	1.23	0.0243	0.4445	8.92	8.7	0.19	0.12	1.17	0.2228	0.5494	8.9	8.7	0.27	0.12	1.15	0.0438	0.9163
14710966			2.6	2.43	0.1	0.08	1.12	0.0579	0.547	2.57	2.43	0.14	0.08	1.1	0.0096	0.0931	2.5	2.43	0.1	0.08	1.05	0.3136	0.984
14710968	TMEM184C	transmembrane protein 184C	7.58	7.58	0.22	0.09	1	0.5026	0.8813	7.63	7.58	0.13	0.09	1.04	0.5186	0.7865	7.46	7.58	0.13	0.09	-1.08	0.2484	0.9807
14710979	ARHGAP10	Rho GTPase activating protein 10	7.64	7.46	0.19	0.14	1.13	0.0331	0.4814	7.63	7.46	0.15	0.14	1.13	0.0635	0.2917	7.51	7.46	0.25	0.14	1.04	0.4723	0.994
14711002	TTC29	tetratricopeptide repeat domain 29	2.33	2.3	0.04	0.13	1.02	0.5798	0.9018	2.36	2.3	0.06	0.13	1.04	0.2484	0.5762	2.33	2.3	0.11	0.13	1.02	0.6448	0.9976
14711012			2.2	2.18	0.19	0.22	1.01	0.9399	0.9875	2.17	2.18	0.12	0.22	-1.01	0.5712	0.8168	2.27	2.18	0.2	0.22	1.06	0.878	0.9989
14711014	PRMT9	protein arginine methyltransferase 9	5.58	5.84	0.08	0.14	-1.2	0.0098	0.3483	5.5	5.84	0.22	0.14	-1.26	0.0255	0.1724	5.62	5.84	0.16	0.14	-1.16	0.0416	0.9163
14711027	NR3C2	nuclear receptor subfamily 3, group C, member 2	7.01	6.85	0.3	0.15	1.11	0.3365	0.8153	6.89	6.85	0.22	0.15	1.03	0.759	0.9093	7.08	6.85	0.18	0.15	1.17	0.0624	0.9317
14711033			2.31	2.23	0.09	0.07	1.05	0.0647	0.5667	2.3	2.23	0.07	0.07	1.05	0.19	0.5099	2.24	2.23	0.08	0.07	1.01	0.5566	0.9976
14711037			2.19	2.21	0.04	0.08	-1.01	0.9178	0.9847	2.21	2.21	0.12	0.08	1	0.491	0.7704	2.19	2.21	0.11	0.08	-1.01	0.8163	0.9989
14711039	ARL15	ADP-ribosylation factor-like 15	6.18	6.35	0.25	0.24	-1.13	0.6959	0.9356	6.37	6.35	0.09	0.24	1.01	0.2068	0.5304	6.29	6.35	0.19	0.24	-1.05	0.3599	0.9882
14711043	SNX18	sorting nexin 18	5.86	6.06	0.23	0.19	-1.15	0.1135	0.643	6.33	6.06	0.24	0.19	1.21	0.0132	0.1142	5.87	6.06	0.15	0.19	-1.14	0.2795	0.984
14711048	HSPB3	heat shock 27kDa protein 3	8.61	8.82	0.38	0.22	-1.16	0.2702	0.78	8.76	8.82	0.26	0.22	-1.04	0.5728	0.8179	8.59	8.82	0.24	0.22	-1.17	0.0435	0.9163
14711050			2.84	2.82	0.29	0.13	1.01	0.7175	0.9416	2.76	2.82	0.16	0.13	-1.05	0.9222	0.973	2.77	2.82	0.37	0.13	-1.04	0.4565	0.9916
14711052	FOXB1	forkhead box B1	2.63	2.47	0.31	0.1	1.11	0.2278	0.7523	2.41	2.47	0.34	0.1	-1.04	0.3705	0.6843	2.44	2.47	0.1	0.1	-1.02	0.6653	0.9976
14711055	ANXA2	annexin A2	8.51	8.68	0.13	0.25	-1.12	0.071	0.577	8.29	8.68	0.18	0.25	-1.31	8.21e-05	0.0032	8.72	8.68	0.16	0.25	1.03	0.9871	0.9993
14711068	ICE2	interactor of little elongation complex ELL subunit 2	6.7	6.46	0.4	0.12	1.19	0.2497	0.7671	6.54	6.46	0.13	0.12	1.06	0.5847	0.8237	6.54	6.46	0.15	0.12	1.06	0.7342	0.9976
14711084	RORA	RAR-related orphan receptor A	5.3	5.2	0.31	0.29	1.07	0.6402	0.9194	5.1	5.2	0.2	0.29	-1.07	0.7239	0.8934	5.23	5.2	0.23	0.29	1.02	0.6113	0.9976
14711094			7.05	7.12	0.15	0.09	-1.05	0.7661	0.9538	7.01	7.12	0.07	0.09	-1.08	0.2701	0.5981	7.19	7.12	0.12	0.09	1.05	0.0733	0.9317
14711103	GDNF	glial cell derived neurotrophic factor	2.44	2.44	0.12	0.08	1	0.7615	0.9525	2.45	2.44	0.13	0.08	1.01	0.7681	0.913	2.31	2.44	0.12	0.08	-1.09	0.4153	0.9906
14711105	NUP155	nucleoporin 155kDa	6.46	6.52	0.21	0.21	-1.04	0.7221	0.9426	6.56	6.52	0.24	0.21	1.03	0.6217	0.8442	6.46	6.52	0.19	0.21	-1.04	0.4818	0.9962
14711138	C5orf42	chromosome 5 open reading frame 42	5.09	5.12	0.15	0.2	-1.02	0.9791	0.9953	5.08	5.12	0.22	0.2	-1.03	0.7447	0.9026	5.1	5.12	0.4	0.2	-1.01	0.5453	0.9976
14711180	EGFLAM	EGF-like, fibronectin type III and laminin G domains	6.14	5.99	0.29	0.27	1.11	0.4238	0.8554	5.85	5.99	0.15	0.27	-1.11	0.4671	0.7561	6.13	5.99	0.2	0.27	1.1	0.3127	0.984
14711203	WDR70	WD repeat domain 70	5.06	5.04	0.26	0.13	1.02	0.8588	0.9703	5.24	5.04	0.21	0.13	1.15	0.0478	0.2502	5.13	5.04	0.15	0.13	1.06	0.1209	0.969
14711221	NIPBL	Nipped-B homolog (Drosophila)	8.22	8.11	0.11	0.09	1.08	0.2339	0.7564	8.13	8.11	0.1	0.09	1.02	0.6727	0.8704	8.15	8.11	0.09	0.09	1.03	0.8416	0.9989
14711263	SLC1A3	solute carrier family 1 (glial high affinity glutamate transporter), member 3	4.65	4.69	0.15	0.08	-1.02	0.7505	0.9478	4.69	4.69	0.28	0.08	-1	0.7289	0.8955	4.46	4.69	0.37	0.08	-1.17	0.765	0.9983
14711273			2.43	2.41	0.1	0.12	1.01	0.9006	0.9805	2.44	2.41	0.1	0.12	1.02	0.652	0.8606	2.41	2.41	0.11	0.12	-1	0.718	0.9976
14711278	ZBBX	zinc finger, B-box domain containing	2.33	2.21	0.03	0.11	1.09	0.114	0.6445	2.29	2.21	0.03	0.11	1.06	0.3568	0.6731	2.19	2.21	0.18	0.11	-1.01	0.333	0.984
14711296	LOC105614344	uncharacterized LOC105614344	2.55	2.54	0.08	0.08	1	0.8581	0.9703	2.64	2.54	0.08	0.08	1.07	0.1155	0.3986	2.69	2.54	0.1	0.08	1.11	0.0451	0.9163
14711301			2.13	2.1	0.07	0.11	1.02	0.9158	0.9842	2.14	2.1	0.11	0.11	1.03	0.9079	0.9674	2.03	2.1	0.07	0.11	-1.05	0.2648	0.984
14711304	LOC654331	pancreatitis-associated protein I	2.27	2.37	0.06	0.12	-1.07	0.1379	0.6733	2.37	2.37	0.12	0.12	-1	0.7943	0.9236	2.31	2.37	0.1	0.12	-1.04	0.2582	0.9807
14711309			2.39	2.37	0.11	0.11	1.01	0.8388	0.9666	2.38	2.37	0.09	0.11	1	0.7575	0.9086	2.26	2.37	0.12	0.11	-1.08	0.2669	0.984
14711314			2.64	2.53	0.18	0.08	1.08	0.0578	0.547	2.7	2.53	0.12	0.08	1.12	0.3321	0.6539	2.66	2.53	0.17	0.08	1.1	0.1407	0.9727
14711317			2.16	2.14	0.14	0.08	1.01	0.3386	0.8161	2.19	2.14	0.07	0.08	1.03	0.2454	0.5736	2.17	2.14	0.05	0.08	1.02	0.6819	0.9976
14711320	SMPX	small muscle protein, X-linked	8.12	8.2	0.12	0.28	-1.05	0.5431	0.8942	8.55	8.2	0.18	0.28	1.28	0.0692	0.3053	8.25	8.2	0.36	0.28	1.04	0.5539	0.9976
14711324			3.49	3.23	0.18	0.29	1.2	0.1545	0.6951	3.2	3.23	0.22	0.29	-1.02	0.8294	0.9371	3.45	3.23	0.32	0.29	1.17	0.1722	0.9727
14711328			2.29	2.2	0.2	0.2	1.06	0.617	0.9124	2.2	2.2	0.12	0.2	-1	0.4734	0.7601	2.29	2.2	0.16	0.2	1.07	0.8219	0.9989
14711330	RPS6KA3	ribosomal protein S6 kinase, 90kDa, polypeptide 3	7.07	7.11	0.12	0.11	-1.03	0.9127	0.9836	7.23	7.11	0.26	0.11	1.09	0.149	0.4532	7.18	7.11	0.25	0.11	1.05	0.7445	0.9982
14711351	EIF1AX	eukaryotic translation initiation factor 1A, X-linked	7.65	7.88	0.14	0.14	-1.17	0.0823	0.5979	7.73	7.88	0.15	0.14	-1.11	0.4892	0.7691	7.83	7.88	0.22	0.14	-1.03	0.2977	0.984
14711357	MAP7D2; LOC616041	MAP7 domain containing 2; MAP7 domain-containing protein 2	2.65	2.66	0.16	0.15	-1.01	0.9465	0.9892	2.71	2.66	0.12	0.15	1.03	0.6235	0.8455	2.63	2.66	0.12	0.15	-1.02	0.3792	0.9882
14711373	CXorf23	chromosome X open reading frame 23	5.16	5.22	0.26	0.3	-1.04	0.7479	0.9472	4.93	5.22	0.28	0.3	-1.22	0.0957	0.363	5.26	5.22	0.42	0.3	1.03	0.8228	0.9989
14711384	SH3KBP1	SH3-domain kinase binding protein 1	7.32	7.25	0.2	0.17	1.06	0.9494	0.9896	7.33	7.25	0.17	0.17	1.06	0.7567	0.9081	7.36	7.25	0.19	0.17	1.08	0.8946	0.9989
14711401	MAP3K15	mitogen-activated protein kinase kinase kinase 15	2.32	2.26	0.1	0.2	1.05	0.4913	0.8793	2.35	2.26	0.16	0.2	1.07	0.3714	0.6849	2.24	2.26	0.16	0.2	-1.01	0.9098	0.9989
14711427	PHEX	phosphate regulating endopeptidase homolog, X-linked	2.29	2.26	0.05	0.06	1.02	0.4918	0.8796	2.26	2.26	0.04	0.06	1	0.9854	0.9939	2.26	2.26	0.14	0.06	1	0.5772	0.9976
14711449	SMS	spermine synthase	6.38	6.38	0.25	0.14	1	0.5967	0.905	6.39	6.38	0.23	0.14	1.01	0.5471	0.8034	6.38	6.38	0.2	0.14	1	0.8241	0.9989
14711460	MBTPS2	membrane bound transcription factor peptidase, site 2	7.2	7.17	0.16	0.2	1.02	0.2352	0.7578	7.13	7.17	0.14	0.2	-1.03	0.9569	0.9849	7.15	7.17	0.07	0.2	-1.02	0.5011	0.9976
14711472	CNKSR2	connector enhancer of kinase suppressor of Ras 2	5.83	5.91	0.25	0.23	-1.06	0.1571	0.6979	5.72	5.91	0.29	0.23	-1.14	0.5581	0.8104	5.97	5.91	0.14	0.23	1.04	0.5134	0.9976
14711494	LOC101105635	40S ribosomal protein S15-like	2.64	2.57	0.28	0.32	1.05	0.7717	0.9539	2.47	2.57	0.23	0.32	-1.07	0.5091	0.7811	2.56	2.57	0.15	0.32	-1.01	0.5205	0.9976
14711496			2.33	2.38	0.13	0.2	-1.03	0.4584	0.868	2.38	2.38	0.19	0.2	1	0.4951	0.7723	2.37	2.38	0.17	0.2	-1.01	0.4124	0.9906
14711498	PDHA1	pyruvate dehydrogenase (lipoamide) alpha 1	10.87	10.87	0.06	0.16	1	0.8412	0.9668	11.53	10.87	0.07	0.16	1.59	8.25e-07	0.0001	10.78	10.87	0.3	0.16	-1.06	0.3219	0.984
14711505	LOC101109476	zinc finger protein 160-like	2.72	2.69	0.45	0.28	1.02	0.297	0.7946	2.73	2.69	0.46	0.28	1.02	0.4274	0.7284	2.77	2.69	0.15	0.28	1.06	0.8181	0.9989
14711508	FAM90A1	family with sequence similarity 90, member A1	2.52	2.58	0.15	0.26	-1.04	0.3765	0.8326	2.68	2.58	0.13	0.26	1.07	0.7523	0.9061	2.74	2.58	0.3	0.26	1.12	0.3375	0.984
14711515			2.74	2.83	0.33	0.23	-1.07	0.7432	0.9462	2.82	2.83	0.1	0.23	-1.01	0.9251	0.9744	2.73	2.83	0.19	0.23	-1.07	0.6871	0.9976
14711519			2.47	2.35	0.12	0.08	1.08	0.1746	0.7185	2.48	2.35	0.06	0.08	1.09	0.0704	0.3082	2.42	2.35	0.12	0.08	1.04	0.4006	0.9902
14711525	LOC105601961	zinc finger protein 83-like	2.1	2.04	0.05	0.11	1.05	0.9484	0.9894	2.13	2.04	0.08	0.11	1.07	0.3144	0.6389	2.12	2.04	0.1	0.11	1.06	0.5628	0.9976
14711528	LOC101110533	uncharacterized LOC101110533	5.01	4.84	0.45	0.14	1.12	0.7202	0.9421	5.04	4.84	0.31	0.14	1.14	0.2393	0.5674	5.01	4.84	0.54	0.14	1.12	0.2046	0.9727
14711530	FRG2	FSHD region gene 2	2.29	2.25	0.03	0.15	1.03	0.996	0.9992	2.37	2.25	0.16	0.15	1.09	0.2327	0.5612	2.24	2.25	0.09	0.15	-1	0.5323	0.9976
14711533			2.92	3.02	0.09	0.12	-1.07	0.4156	0.8525	3.08	3.02	0.23	0.12	1.04	0.7685	0.9133	3.07	3.02	0.27	0.12	1.04	0.8553	0.9989
14711535	LOC101110533	uncharacterized LOC101110533	2.17	2.09	0.1	0.4	1.06	0.4022	0.8452	2.12	2.09	0.1	0.4	1.02	0.4272	0.7283	2.09	2.09	0.04	0.4	1	0.1649	0.9727
14711537			2.43	2.35	0.13	0.07	1.06	0.2714	0.7809	2.37	2.35	0.25	0.07	1.01	0.3389	0.6597	2.37	2.35	0.15	0.07	1.01	0.972	0.9989
14711542	LOC101104157	ubiquitin-conjugating enzyme E2 D3	9.34	9.36	0.14	0.27	-1.01	0.4097	0.8493	9.43	9.36	0.16	0.27	1.05	0.2131	0.5378	9.44	9.36	0.22	0.27	1.06	0.3558	0.9879
14711544			2.36	2.3	0.1	0.06	1.05	0.2983	0.795	2.36	2.3	0.09	0.06	1.05	0.1573	0.465	2.3	2.3	0.1	0.06	1	0.8995	0.9989
14711547			2.48	2.32	0.11	0.28	1.12	0.2584	0.7742	2.38	2.32	0.11	0.28	1.04	0.6787	0.8736	2.24	2.32	0.27	0.28	-1.05	0.9828	0.9993
14711549			3.14	3.3	0.37	0.46	-1.12	0.5734	0.8994	3.23	3.3	0.18	0.46	-1.05	0.3438	0.6638	3.09	3.3	0.26	0.46	-1.16	0.3471	0.9871
14711554	FAM84B	family with sequence similarity 84, member B	2.6	2.45	0.28	0.23	1.11	0.6631	0.9271	2.52	2.45	0.06	0.23	1.05	0.5541	0.8085	2.45	2.45	0.2	0.23	1.01	0.5563	0.9976
14711557			2.75	2.6	0.24	0.21	1.11	0.2924	0.7916	2.67	2.6	0.11	0.21	1.05	0.9533	0.9837	2.58	2.6	0.22	0.21	-1.02	0.8771	0.9989
14711560			3.21	3.38	0.44	0.31	-1.12	0.7377	0.945	3.15	3.38	0.36	0.31	-1.17	0.4222	0.7244	3.32	3.38	0.48	0.31	-1.04	0.9731	0.9991
14711562			3.86	4.08	0.23	0.17	-1.16	0.2654	0.7777	3.53	4.08	0.17	0.17	-1.47	0.0003	0.0082	3.96	4.08	0.31	0.17	-1.09	0.4323	0.9912
14711569			2.76	2.85	0.19	0.15	-1.07	0.6965	0.9356	2.62	2.85	0.07	0.15	-1.18	0.0818	0.3332	2.76	2.85	0.12	0.15	-1.07	0.956	0.9989
14711575	SLC16A9	solute carrier family 16, member 9	3.3	3.36	0.23	0.29	-1.05	0.694	0.9356	3.12	3.36	0.17	0.29	-1.18	0.066	0.2977	3.12	3.36	0.31	0.29	-1.18	0.3859	0.9892
14711580	CCDC6	coiled-coil domain containing 6	8.08	8.16	0.04	0.07	-1.05	0.2066	0.7408	8.07	8.16	0.07	0.07	-1.06	0.0961	0.3635	8.07	8.16	0.15	0.07	-1.06	0.1438	0.9727
14711589			2.43	2.42	0.09	0.57	1.01	0.2836	0.7864	2.53	2.42	0.06	0.57	1.08	0.4902	0.7697	2.44	2.42	0.05	0.57	1.01	0.1808	0.9727
14711591	SNCAIP	synuclein, alpha interacting protein	5.33	5.32	0.1	0.22	1.01	0.9867	0.9967	4.93	5.32	0.19	0.22	-1.31	0.0007	0.0152	5.4	5.32	0.21	0.22	1.06	0.9742	0.9993
14711601	SNX2	sorting nexin 2	6.29	6.56	0.16	0.17	-1.2	0.0305	0.4738	6.57	6.56	0.18	0.17	1.01	0.4277	0.7284	6.61	6.56	0.24	0.17	1.04	0.742	0.9978
14711612	SNX24	sorting nexin 24	3.99	3.98	0.5	0.29	1.01	0.8754	0.9745	4.13	3.98	0.27	0.29	1.1	0.3929	0.7026	4.26	3.98	0.26	0.29	1.21	0.4646	0.9928
14711619	PRDM6	PR domain containing 6	2.98	3.01	0.19	0.31	-1.02	0.5348	0.892	2.95	3.01	0.12	0.31	-1.04	0.2857	0.6118	2.89	3.01	0.2	0.31	-1.09	0.1935	0.9727
14711626			4.04	3.96	0.31	0.38	1.06	0.6054	0.9081	4.03	3.96	0.19	0.38	1.05	0.6263	0.8472	4.07	3.96	0.26	0.38	1.08	0.265	0.984
14711628			4.02	3.43	0.36	0.31	1.51	0.0332	0.4814	3.87	3.43	0.48	0.31	1.36	0.0781	0.3246	3.49	3.43	0.59	0.31	1.05	0.4858	0.9965
14711630	PPIC	peptidylprolyl isomerase C (cyclophilin C)	7.74	7.45	0.22	0.19	1.23	0.0955	0.6215	7.33	7.45	0.12	0.19	-1.09	0.1105	0.3899	7.5	7.45	0.26	0.19	1.04	0.5105	0.9976
14711635	CEP120	centrosomal protein 120kDa	7.1	6.97	0.22	0.13	1.09	0.183	0.7256	6.88	6.97	0.13	0.13	-1.07	0.314	0.6386	7.12	6.97	0.09	0.13	1.1	0.2578	0.9807
14711653			2.31	2.23	0.05	0.07	1.06	0.1527	0.6925	2.29	2.23	0.06	0.07	1.04	0.0932	0.3573	2.29	2.23	0.09	0.07	1.04	0.2219	0.9755
14711657			2.5	2.44	0.11	0.06	1.04	0.2321	0.755	2.52	2.44	0.09	0.06	1.05	0.258	0.5866	2.51	2.44	0.09	0.06	1.05	0.3132	0.984
14711659	GADL1	glutamate decarboxylase like 1	2.94	3.1	0.16	0.4	-1.12	0.7101	0.9396	3.33	3.1	0.25	0.4	1.17	0.0697	0.3065	3.08	3.1	0.42	0.4	-1.02	0.4983	0.9976
14711673	PSD	pleckstrin and Sec7 domain containing	2.79	2.66	0.08	0.19	1.1	0.8352	0.9657	2.72	2.66	0.13	0.19	1.04	0.6142	0.8398	2.69	2.66	0.07	0.19	1.02	0.5507	0.9976
14711693	PITX3	paired-like homeodomain 3	2.76	2.75	0.13	0.14	1.01	0.5933	0.9047	2.72	2.75	0.05	0.14	-1.02	0.8028	0.9264	2.63	2.75	0.13	0.14	-1.09	0.0573	0.9306
14711699	LDB1	LIM domain binding 1	9.85	9.81	0.14	0.1	1.02	0.7895	0.9582	9.75	9.81	0.1	0.1	-1.04	0.8483	0.9437	9.88	9.81	0.05	0.1	1.05	0.1497	0.9727
14711710	NFKB2	nuclear factor of kappa light polypeptide gene enhancer in B-cells 2 (p49/p100)	5.15	5.36	0.31	0.27	-1.16	0.2179	0.7476	5.39	5.36	0.26	0.27	1.02	0.8396	0.9411	5.32	5.36	0.1	0.27	-1.03	0.5788	0.9976
14711733	GBF1	golgi brefeldin A resistant guanine nucleotide exchange factor 1	6.86	7.1	0.16	0.19	-1.18	0.1427	0.68	6.98	7.1	0.21	0.19	-1.09	0.5726	0.8177	7.03	7.1	0.17	0.19	-1.05	0.3428	0.9854
14711765	ELOVL3	ELOVL fatty acid elongase 3	2.34	2.27	0.08	0.16	1.05	0.8229	0.9637	2.37	2.27	0.07	0.16	1.07	0.5303	0.7935	2.35	2.27	0.12	0.16	1.06	0.5699	0.9976
14711770	NOLC1	nucleolar and coiled-body phosphoprotein 1	6.17	6.37	0.18	0.17	-1.15	0.063	0.5603	6.65	6.37	0.19	0.17	1.22	0.0081	0.0835	6.25	6.37	0.21	0.17	-1.08	0.3247	0.984
14711784	PPRC1	peroxisome proliferator-activated receptor gamma, coactivator-related 1	5.22	5.54	0.33	0.26	-1.25	0.0237	0.4424	5.61	5.54	0.24	0.26	1.05	0.827	0.9364	5.35	5.54	0.25	0.26	-1.14	0.3083	0.984
14711798			3.46	3.58	0.24	0.29	-1.09	0.4662	0.8719	3.57	3.58	0.34	0.29	-1.01	0.2092	0.5329	3.39	3.58	0.26	0.29	-1.15	0.2348	0.9787
14711818			3.75	3.61	0.24	0.3	1.1	0.8628	0.9709	3.7	3.61	0.33	0.3	1.06	0.7714	0.9146	3.65	3.61	0.22	0.3	1.03	0.4182	0.9906
14711826			3.96	3.84	0.18	0.41	1.09	0.5385	0.8929	3.76	3.84	0.03	0.41	-1.06	0.5104	0.7817	3.98	3.84	0.39	0.41	1.1	0.2704	0.984
14711829			4.45	4.7	0.26	0.18	-1.19	0.0869	0.6016	4.44	4.7	0.14	0.18	-1.19	0.1717	0.4847	4.69	4.7	0.24	0.18	-1	0.9879	0.9993
14711840	ZDHHC14	zinc finger, DHHC-type containing 14	5.2	5.13	0.13	0.22	1.05	0.6366	0.9184	5.04	5.13	0.16	0.22	-1.06	0.3551	0.6716	5.33	5.13	0.15	0.22	1.16	0.0593	0.9317
14711849	LOC101107970	40S ribosomal protein S25 pseudogene	9.74	9.78	0.08	0.12	-1.03	0.5376	0.8927	9.68	9.78	0.17	0.12	-1.07	0.0394	0.2235	9.77	9.78	0.1	0.12	-1	0.5385	0.9976
14711851			2.48	2.45	0.26	0.23	1.02	0.3495	0.8208	2.53	2.45	0.27	0.23	1.06	0.4553	0.7466	2.27	2.45	0.49	0.23	-1.13	0.8738	0.9989
14711854	BAG5	BCL2-associated athanogene 5	6.79	6.83	0.13	0.14	-1.03	0.909	0.9828	6.91	6.83	0.22	0.14	1.05	0.4358	0.7342	6.78	6.83	0.23	0.14	-1.04	0.6115	0.9976
14711856			6.94	6.9	0.12	0.18	1.03	0.6315	0.9166	6.93	6.9	0.11	0.18	1.02	0.9519	0.9834	6.84	6.9	0.2	0.18	-1.04	0.5419	0.9976
14711860	APOPT1	apoptogenic 1, mitochondrial	4.81	5.06	0.21	0.25	-1.19	0.3609	0.8263	5.21	5.06	0.34	0.25	1.1	0.2595	0.5877	4.96	5.06	0.37	0.25	-1.07	0.3051	0.984
14711865			3.03	2.87	0.35	0.39	1.12	0.7967	0.9591	3.14	2.87	0.2	0.39	1.21	0.3662	0.6806	2.79	2.87	0.13	0.39	-1.05	0.2675	0.984
14711867	LOC101104739	olfactory receptor 8S1-like	2.4	2.28	0.19	0.14	1.09	0.224	0.7498	2.32	2.28	0.09	0.14	1.03	0.7106	0.8876	2.27	2.28	0.26	0.14	-1.01	0.8659	0.9989
14711869	LOC101105237	olfactory receptor 13C9-like	2.4	2.43	0.11	0.19	-1.02	0.9384	0.9868	2.41	2.43	0.17	0.19	-1.02	0.8459	0.943	2.37	2.43	0.1	0.19	-1.04	0.2658	0.984
14711871			2.49	2.32	0.08	0.12	1.13	0.104	0.6323	2.56	2.32	0.18	0.12	1.18	0.0031	0.0427	2.47	2.32	0.12	0.12	1.11	0.1284	0.9727
14711876	ZNF641	zinc finger protein 641	2.89	2.61	0.27	0.11	1.22	0.0144	0.3778	2.78	2.61	0.2	0.11	1.13	0.139	0.437	2.77	2.61	0.17	0.11	1.12	0.1269	0.9727
14711882			2.9	2.66	0.21	0.26	1.18	0.1975	0.7359	2.81	2.66	0.18	0.26	1.1	0.7773	0.9168	2.7	2.66	0.14	0.26	1.02	0.5992	0.9976
14711884	LOC101106515	olfactory receptor 10AD1-like	2.5	2.87	0.27	0.59	-1.29	0.0287	0.4674	2.45	2.87	0.16	0.59	-1.33	0.0084	0.0855	2.49	2.87	0.07	0.59	-1.3	0.0176	0.8324
14711886	LOC101106764	olfactory receptor 10AD1-like	2.2	2.16	0.11	0.11	1.03	0.2249	0.75	2.27	2.16	0.17	0.11	1.08	0.0466	0.2475	2.24	2.16	0.08	0.11	1.05	0.4842	0.9962
14711888	ASB8	ankyrin repeat and SOCS box containing 8	7.61	7.66	0.3	0.12	-1.04	0.445	0.8622	8.04	7.66	0.18	0.12	1.3	0.0014	0.024	7.67	7.66	0.22	0.12	1.01	0.7217	0.9976
14711892	SENP1	SUMO1/sentrin specific peptidase 1	6.73	6.73	0.21	0.11	-1	0.8375	0.9663	6.55	6.73	0.21	0.11	-1.13	0.0463	0.2469	6.71	6.73	0.07	0.11	-1.01	0.8964	0.9989
14711909	COL2A1	collagen, type II, alpha 1	3.04	3.03	0.23	0.19	1.01	0.9438	0.9887	3.03	3.03	0.15	0.19	1	0.7744	0.9154	2.8	3.03	0.36	0.19	-1.17	0.642	0.9976
14711940	VDR	vitamin D (1,25- dihydroxyvitamin D3) receptor	4.2	4.34	0.32	0.34	-1.1	0.6304	0.9159	4.32	4.34	0.19	0.34	-1.01	0.8506	0.9446	4.41	4.34	0.34	0.34	1.05	0.5483	0.9976
14711950	HDAC7	histone deacetylase 7	5.27	5.3	0.08	0.28	-1.02	0.541	0.8942	5.07	5.3	0.12	0.28	-1.17	0.0268	0.1777	5.3	5.3	0.21	0.28	1	0.9735	0.9993
14711970	LOC101105997	testis-specific H1 histone	2.18	2.07	0.07	0.22	1.08	0.7807	0.9567	2.11	2.07	0.06	0.22	1.03	0.2456	0.5736	2.13	2.07	0.13	0.22	1.04	0.409	0.9906
14711975			2.32	2.24	0.07	0.11	1.06	0.1907	0.7299	2.41	2.24	0.12	0.11	1.12	0.0147	0.1212	2.28	2.24	0.09	0.11	1.03	0.6206	0.9976
14711979	CCDC184	coiled-coil domain containing 184	3	2.92	0.06	0.12	1.06	0.5656	0.8966	3.17	2.92	0.29	0.12	1.19	0.0621	0.2883	2.91	2.92	0.25	0.12	-1	0.4284	0.9907
14711981	PFKM	phosphofructokinase, muscle	9.63	9.6	0.19	0.19	1.02	0.8253	0.9637	10.5	9.6	0.1	0.19	1.87	7.72e-09	4.62e-06	9.6	9.6	0.2	0.19	1	0.51	0.9976
14712004	TMEM106C	transmembrane protein 106C	4.19	3.94	0.1	0.31	1.19	0.344	0.818	4.37	3.94	0.2	0.31	1.34	0.1034	0.3759	4.04	3.94	0.23	0.31	1.07	0.6945	0.9976
14712012			2.86	2.85	0.12	0.13	1.01	0.8737	0.9745	2.79	2.85	0.22	0.13	-1.04	0.9122	0.9687	2.86	2.85	0.11	0.13	1	0.8959	0.9989
14712016	SLC48A1	solute carrier family 48 (heme transporter), member 1	7.14	7.24	0.26	0.19	-1.08	0.3436	0.818	7.73	7.24	0.29	0.19	1.4	0.0023	0.035	7.33	7.24	0.21	0.19	1.06	0.7466	0.9983
14712019	SERPINI2	serpin peptidase inhibitor, clade I (pancpin), member 2	2.5	2.39	0.1	0.11	1.08	0.2762	0.7841	2.44	2.39	0.09	0.11	1.03	0.498	0.774	2.46	2.39	0.08	0.11	1.05	0.7203	0.9976
14712028	WDR49	WD repeat domain 49	2.22	2.15	0.07	0.05	1.05	0.3821	0.8358	2.21	2.15	0.03	0.05	1.04	0.4175	0.7205	2.26	2.15	0.16	0.05	1.08	0.0514	0.9225
14712043	WDR49	WD repeat domain 49	2.27	2.22	0.07	0.06	1.04	0.6168	0.9122	2.32	2.22	0.11	0.06	1.07	0.054	0.2688	2.23	2.22	0.13	0.06	1.01	0.669	0.9976
14712047	PDCD10	programmed cell death 10	5.59	5.67	0.27	0.19	-1.06	0.9386	0.9869	5.68	5.67	0.1	0.19	1.01	0.7855	0.92	5.54	5.67	0.15	0.19	-1.1	0.2282	0.9786
14712055			3.16	3.03	0.36	0.23	1.1	0.3507	0.8209	3.12	3.03	0.24	0.23	1.07	0.514	0.7838	3.3	3.03	0.19	0.23	1.21	0.103	0.9503
14712058			2.48	2.44	0.18	0.21	1.03	0.8703	0.9732	2.56	2.44	0.19	0.21	1.09	0.8705	0.9525	2.54	2.44	0.13	0.21	1.07	0.7466	0.9983
14712063	XPO7	exportin 7	8.18	8.15	0.07	0.08	1.02	0.4169	0.8528	8.21	8.15	0.05	0.08	1.04	0.357	0.6731	8.16	8.15	0.1	0.08	1.01	0.723	0.9976
14712087	NPM2	nucleophosmin/nucleoplasmin 2	2.84	2.71	0.16	0.23	1.1	0.7261	0.943	2.71	2.71	0.45	0.23	-1	0.6205	0.8435	2.8	2.71	0.2	0.23	1.07	0.9711	0.9989
14712093	FGF17	fibroblast growth factor 17	2.61	2.58	0.14	0.22	1.02	0.8724	0.974	2.59	2.58	0.18	0.22	1.01	0.8862	0.9593	2.51	2.58	0.16	0.22	-1.05	0.6867	0.9976
14712098	DMTN	dematin actin binding protein	3.59	3.7	0.2	0.31	-1.08	0.9008	0.9805	3.57	3.7	0.17	0.31	-1.1	0.5622	0.8128	3.59	3.7	0.33	0.31	-1.08	0.6984	0.9976
14712109	FAM160B2	family with sequence similarity 160, member B2	5.78	5.88	0.19	0.28	-1.07	0.8186	0.9632	6	5.88	0.15	0.28	1.09	0.3211	0.6439	6.07	5.88	0.2	0.28	1.14	0.3716	0.9882
14712124	GFRA2	GDNF family receptor alpha 2	4.67	4.77	0.1	0.51	-1.07	0.0424	0.5096	4.65	4.77	0.23	0.51	-1.09	0.0395	0.2238	4.57	4.77	0.37	0.51	-1.15	0.0698	0.9317
14712133	GFRA2	GDNF family receptor alpha 2	4.85	4.7	0.55	0.71	1.11	0.3565	0.8235	4.64	4.7	0.34	0.71	-1.04	0.185	0.503	4.79	4.7	0.47	0.71	1.06	0.7319	0.9976
14712138	DOK2	docking protein 2, 56kDa	3.59	3.65	0.44	0.26	-1.04	0.8187	0.9632	3.5	3.65	0.19	0.26	-1.11	0.2562	0.5847	3.48	3.65	0.23	0.26	-1.13	0.3654	0.9882
14712146	KRT8	keratin 8, type II	2.81	2.89	0.24	0.37	-1.06	0.3866	0.838	2.74	2.89	0.2	0.37	-1.11	0.2724	0.6009	2.87	2.89	0.23	0.37	-1.02	0.347	0.9871
14712157	KRT78	keratin 78, type II; keratin 78	2.46	2.38	0.06	0.19	1.06	0.535	0.892	2.44	2.38	0.21	0.19	1.04	0.4879	0.7685	2.44	2.38	0.17	0.19	1.04	0.6238	0.9976
14712166	KRT79	keratin 79, type II	2.94	2.67	0.3	0.36	1.2	0.177	0.7221	2.66	2.67	0.15	0.36	-1.01	0.5428	0.8014	2.54	2.67	0.13	0.36	-1.1	0.1584	0.9727
14712174	KRT4	keratin 4, type II	2.42	2.37	0.1	0.33	1.04	0.5991	0.9056	2.41	2.37	0.09	0.33	1.03	0.5578	0.8103	2.47	2.37	0.14	0.33	1.08	0.9496	0.9989
14712184	KRT3	keratin 3, type II	3.06	2.91	0.48	0.12	1.11	0.0558	0.5435	3.22	2.91	0.2	0.12	1.24	0.0564	0.2743	3.02	2.91	0.21	0.12	1.08	0.5066	0.9976
14712191	KRT77; KRT1	keratin 77, type II; keratin 1, type II	2.93	2.85	0.17	0.21	1.06	0.0741	0.5836	2.9	2.85	0.22	0.21	1.03	0.2564	0.585	2.8	2.85	0.1	0.21	-1.04	0.982	0.9993
14712202	KRT73	keratin 73, type II; keratin 73	2.72	2.75	0.15	0.3	-1.02	0.4802	0.8757	2.87	2.75	0.15	0.3	1.08	0.9411	0.9797	2.7	2.75	0.16	0.3	-1.04	0.1545	0.9727
14712209	KRT72	keratin 72, type II; keratin 72	2.27	2.18	0.19	0.08	1.06	0.1863	0.7276	2.24	2.18	0.15	0.08	1.04	0.3768	0.6897	2.2	2.18	0.08	0.08	1.01	0.9025	0.9989
14712218	KRT74	keratin 74, type II; keratin 74	2.54	2.58	0.16	0.18	-1.03	0.6925	0.9351	2.54	2.58	0.16	0.18	-1.03	0.7407	0.901	2.48	2.58	0.13	0.18	-1.07	0.962	0.9989
14712226	KRT71	keratin 71, type II; keratin 71	2.79	2.72	0.09	0.12	1.06	0.4704	0.8732	2.8	2.72	0.24	0.12	1.06	0.0358	0.2113	2.73	2.72	0.25	0.12	1.01	0.4545	0.9916
14712233	KRT5	keratin 5, type II; keratin 5	2.61	2.52	0.06	0.22	1.07	0.7303	0.9441	2.63	2.52	0.12	0.22	1.08	0.6817	0.8743	2.51	2.52	0.07	0.22	-1.01	0.2787	0.984
14712241	LOC101112555; LOC101111178	keratin, type II cytoskeletal 75; keratin, type II cytoskeletal 6A-like	2.52	2.49	0.11	0.12	1.02	0.4	0.844	2.55	2.49	0.13	0.12	1.05	0.3712	0.6847	2.41	2.49	0.08	0.12	-1.05	0.5686	0.9976
14712250	LOC101111440	keratin, type II cytoskeletal 5-like	2.8	2.82	0.13	0.28	-1.02	0.4071	0.8483	2.82	2.82	0.27	0.28	-1	0.8374	0.9402	2.81	2.82	0.2	0.28	-1.01	0.5027	0.9976
14712258	KRT82	keratin 82, type II; keratin 82	2.61	2.54	0.15	0.19	1.05	0.6455	0.9215	2.75	2.54	0.24	0.19	1.15	0.1153	0.3983	2.43	2.54	0.13	0.19	-1.08	0.4336	0.9912
14712266	KRT84	keratin 84, type II	2.59	2.27	0.31	0.15	1.25	0.0206	0.4231	2.53	2.27	0.28	0.15	1.19	0.0963	0.3636	2.33	2.27	0.09	0.15	1.05	0.8593	0.9989
14712274	KRT85	keratin 85, type II	4.33	4.28	0.19	0.26	1.04	0.9744	0.9945	4.2	4.28	0.16	0.26	-1.06	0.3785	0.6909	4.16	4.28	0.2	0.26	-1.09	0.1893	0.9727
14712280	KRT83	keratin 83, type II	2.67	2.64	0.12	0.23	1.02	0.9839	0.9964	2.61	2.64	0.16	0.23	-1.02	0.8236	0.9356	2.66	2.64	0.33	0.23	1.01	0.3173	0.984
14712286	KRT80	keratin 80, type II	2.53	2.51	0.08	0.16	1.01	0.8692	0.9729	2.61	2.51	0.1	0.16	1.07	0.2233	0.55	2.56	2.51	0.14	0.16	1.04	0.8882	0.9989
14712299			2.56	2.47	0.08	0.15	1.06	0.4306	0.8572	2.61	2.47	0.1	0.15	1.1	0.229	0.5568	2.51	2.47	0.1	0.15	1.03	0.6918	0.9976
14712302			2.47	2.33	0.23	0.14	1.1	0.0379	0.4919	2.29	2.33	0.13	0.14	-1.03	0.8316	0.9377	2.36	2.33	0.16	0.14	1.02	0.6278	0.9976
14712306	GALNT6	polypeptide N-acetylgalactosaminyltransferase 6	2.69	2.74	0.28	0.07	-1.04	0.3587	0.825	2.6	2.74	0.13	0.07	-1.11	0.3642	0.6789	2.73	2.74	0.2	0.07	-1.01	0.9902	0.9993
14712316	CELA1	chymotrypsin-like elastase family, member 1	2.65	2.78	0.23	0.26	-1.09	0.6512	0.9227	2.66	2.78	0.11	0.26	-1.09	0.4689	0.7572	2.67	2.78	0.2	0.26	-1.08	0.6924	0.9976
14712324	BIN2	bridging integrator 2	3.05	3.37	0.34	0.38	-1.25	0.0979	0.6226	3.01	3.37	0.2	0.38	-1.29	0.0099	0.0951	3.57	3.37	0.15	0.38	1.15	0.399	0.9902
14712333	SMAGP	small cell adhesion glycoprotein	5.39	5.42	0.26	0.2	-1.02	0.8365	0.9663	5.03	5.42	0.38	0.2	-1.31	0.0025	0.0375	5.66	5.42	0.19	0.2	1.18	0.1135	0.9613
14712336			5.48	5.32	0.17	0.37	1.11	0.2978	0.795	5.2	5.32	0.2	0.37	-1.09	0.4092	0.7145	5.33	5.32	0.19	0.37	1	0.7824	0.9983
14712341			2.12	2.05	0.06	0.13	1.06	0.6513	0.9228	2.26	2.05	0.18	0.13	1.16	0.0173	0.1341	2.12	2.05	0.13	0.13	1.05	0.6692	0.9976
14712343	LOC101112805; KRT85	keratin, type II cuticular Hb5-like; keratin 85	2.74	2.57	0.28	0.31	1.12	0.4719	0.8732	2.85	2.57	0.2	0.31	1.21	0.2855	0.6118	2.74	2.57	0.25	0.31	1.12	0.6598	0.9976
14712351	LOC101112469	keratin, type II cuticular Hb3	3	3.11	0.34	0.29	-1.08	0.5349	0.892	2.98	3.11	0.3	0.29	-1.1	0.431	0.7305	3.16	3.11	0.3	0.29	1.03	0.9537	0.9989
14712357	KRT7	keratin 7, type II	2.91	2.85	0.19	0.34	1.05	0.7833	0.9567	2.82	2.85	0.22	0.34	-1.02	0.9713	0.9898	2.98	2.85	0.23	0.34	1.09	0.7045	0.9976
14712366	ATG101	autophagy related 101	4.96	5.2	0.31	0.21	-1.18	0.1237	0.6584	5.05	5.2	0.13	0.21	-1.1	0.364	0.6788	5.23	5.2	0.19	0.21	1.02	0.6448	0.9976
14712369	NR4A1	nuclear receptor subfamily 4, group A, member 1	9.97	11.3	0.79	0.48	-2.51	0.0024	0.2529	8.93	11.3	0.79	0.48	-5.16	0.0002	0.0053	10.48	11.3	0.71	0.48	-1.76	0.1254	0.9727
14712376	GRASP	GRP1 (general receptor for phosphoinositides 1)-associated scaffold protein	5.09	5.41	0.53	0.33	-1.25	0.0408	0.5049	5.19	5.41	0.31	0.33	-1.17	0.2076	0.5311	5.31	5.41	0.29	0.33	-1.08	0.6325	0.9976
14712384	ACVR1B	activin A receptor, type IB	5.4	5.59	0.33	0.14	-1.15	0.0805	0.5952	5.13	5.59	0.26	0.14	-1.38	0.0089	0.0891	5.37	5.59	0.29	0.14	-1.17	0.0538	0.9244
14712394	ACVRL1	activin A receptor type II-like 1	6.01	6.28	0.15	0.33	-1.2	0.1112	0.6406	6.21	6.28	0.13	0.33	-1.05	0.9087	0.9678	6.16	6.28	0.14	0.33	-1.09	0.7335	0.9976
14712401	ANKRD33	ankyrin repeat domain 33	2.95	3.08	0.15	0.27	-1.09	0.0927	0.6153	2.98	3.08	0.22	0.27	-1.07	0.6185	0.8426	3.02	3.08	0.13	0.27	-1.04	0.3017	0.984
14712409	SCN8A	sodium channel, voltage gated, type VIII alpha subunit	2.87	2.54	0.15	0.53	1.25	0.7264	0.943	2.66	2.54	0.11	0.53	1.09	0.5124	0.783	2.53	2.54	0.38	0.53	-1.01	0.7669	0.9983
14712423	SLC4A8	solute carrier family 4, sodium bicarbonate cotransporter, member 8	3.01	2.89	0.27	0.32	1.09	0.6035	0.9072	2.83	2.89	0.44	0.32	-1.04	0.7121	0.8884	3.1	2.89	0.29	0.32	1.15	0.6794	0.9976
14712445	DAZAP2	DAZ associated protein 2	9.4	9.35	0.16	0.36	1.04	0.1518	0.6918	9.21	9.35	0.1	0.36	-1.1	0.9095	0.9678	9.33	9.35	0.13	0.36	-1.01	0.3644	0.9882
14712449	GRAMD1B	GRAM domain containing 1B	5.4	5.22	0.64	0.27	1.13	0.848	0.9684	6.04	5.22	0.33	0.27	1.76	0.0051	0.0615	5.27	5.22	0.31	0.27	1.03	0.5129	0.9976
14712467	SAAL1	serum amyloid A-like 1	4.5	4.59	0.32	0.31	-1.07	0.5164	0.8861	4.59	4.59	0.18	0.31	1	0.5532	0.808	4.54	4.59	0.3	0.31	-1.04	0.8829	0.9989
14712480	TPH1	tryptophan hydroxylase 1	2.13	2.11	0.08	0.1	1.02	0.2925	0.7917	2.16	2.11	0.05	0.1	1.03	0.4131	0.7168	2.13	2.11	0.08	0.1	1.01	0.8588	0.9989
14712491	SERGEF	secretion regulating guanine nucleotide exchange factor	4.33	4.34	0.53	0.18	-1.01	0.359	0.8251	4.08	4.34	0.4	0.18	-1.2	0.5013	0.7758	4.43	4.34	0.32	0.18	1.06	0.2613	0.9822
14712500	ABCC8	ATP-binding cassette, sub-family C (CFTR/MRP), member 8	6.27	5.94	0.22	0.22	1.26	0.1615	0.702	5.92	5.94	0.33	0.22	-1.01	0.2807	0.6079	6.33	5.94	0.31	0.22	1.31	0.1906	0.9727
14712533	KCNJ11	potassium channel, inwardly rectifying subfamily J, member 11; potassium inwardly-rectifying channel, subfamily J, member 11	4.86	4.73	0.18	0.07	1.1	0.4001	0.844	4.94	4.73	0.28	0.07	1.16	0.2111	0.5355	4.8	4.73	0.34	0.07	1.05	0.6535	0.9976
14712537	PIK3C2A	phosphatidylinositol-4-phosphate 3-kinase, catalytic subunit type 2 alpha	6.94	6.84	0.25	0.14	1.07	0.3616	0.8265	7.01	6.84	0.17	0.14	1.13	0.115	0.3977	6.92	6.84	0.08	0.14	1.06	0.8071	0.9988
14712567	RPS13	ribosomal protein S13	9.95	10.1	0.18	0.17	-1.11	0.1577	0.6985	9.88	10.1	0.22	0.17	-1.16	0.0457	0.2446	10.14	10.1	0.16	0.17	1.02	0.7189	0.9976
14712570	SCN3B	sodium channel, voltage gated, type III beta subunit; sodium channel, voltage-gated, type III, beta subunit	2.9	3.18	0.2	0.62	-1.21	0.0838	0.5986	2.83	3.18	0.14	0.62	-1.27	0.0254	0.1716	2.9	3.18	0.28	0.62	-1.22	0.0983	0.9503
14712575	ZNF202	zinc finger protein 202	3.61	3.6	0.11	0.2	1.01	0.4609	0.8692	3.66	3.6	0.18	0.2	1.04	0.348	0.6669	3.68	3.6	0.11	0.2	1.05	0.9189	0.9989
14712582	KCNC1	potassium voltage-gated channel, Shaw-related subfamily, member 1	2.7	2.67	0.16	0.06	1.02	0.5432	0.8942	2.78	2.67	0.1	0.06	1.08	0.1231	0.4104	2.65	2.67	0.12	0.06	-1.01	0.6783	0.9976
14712587	MYOD1	myogenic differentiation 1	2.36	2.29	0.08	0.07	1.05	0.3424	0.818	2.31	2.29	0.15	0.07	1.01	0.4589	0.7492	2.19	2.29	0.15	0.07	-1.08	0.4779	0.9962
14712589	OTOG	otogelin	2.89	2.82	0.21	0.18	1.05	0.7852	0.9571	2.8	2.82	0.15	0.18	-1.02	0.3	0.6242	2.76	2.82	0.08	0.18	-1.05	0.2463	0.9807
14712636	NUCB2	nucleobindin 2	4.78	5.33	0.71	0.5	-1.47	0.219	0.7479	5.42	5.33	0.3	0.5	1.06	0.9364	0.9776	5.13	5.33	0.38	0.5	-1.15	0.3995	0.9902
14712648	DLAT	dihydrolipoamide S-acetyltransferase	9.38	9.44	0.09	0.19	-1.04	0.2663	0.7777	9.91	9.44	0.05	0.19	1.38	0.0001	0.0038	9.31	9.44	0.26	0.19	-1.09	0.1569	0.9727
14712655	C15H11orf57	chromosome 15 open reading frame, human C11orf57	6.18	6.05	0.21	0.17	1.09	0.0026	0.254	6.21	6.05	0.1	0.17	1.12	0.0118	0.1062	6.14	6.05	0.04	0.17	1.07	0.0728	0.9317
14712661	SDHD	succinate dehydrogenase complex subunit D, integral membrane protein	10	9.85	0.31	0.53	1.11	0.2365	0.7586	10.07	9.85	0.17	0.53	1.17	0.0571	0.2761	9.96	9.85	0.16	0.53	1.08	0.2151	0.9749
14712663	TEX12	testis expressed 12	2.08	2.03	0.05	0.04	1.04	0.4961	0.8813	2.04	2.03	0.08	0.04	1.01	0.3045	0.6286	2.03	2.03	0.06	0.04	1	0.9136	0.9989
14712668	BCO2	beta-carotene oxygenase 2	2.58	2.79	0.11	0.25	-1.15	0.0242	0.4444	2.7	2.79	0.18	0.25	-1.06	0.2495	0.5776	2.58	2.79	0.21	0.25	-1.16	0.1219	0.9708
14712681	PTS	6-pyruvoyltetrahydropterin synthase	4.67	4.4	0.42	0.36	1.21	0.6139	0.9115	4.96	4.4	0.34	0.36	1.48	0.0226	0.1591	4.66	4.4	0.32	0.36	1.2	0.8493	0.9989
14712686	PIH1D2	PIH1 domain containing 2	4.26	4.47	0.45	0.66	-1.16	0.649	0.9224	4.62	4.47	0.29	0.66	1.1	0.4218	0.7244	4.6	4.47	0.37	0.66	1.09	0.7218	0.9976
14712692	TIMM8B	translocase of inner mitochondrial membrane 8 homolog B (yeast)	7.84	7.79	0.13	0.31	1.03	0.196	0.7342	7.99	7.79	0.28	0.31	1.15	0.0471	0.2484	7.69	7.79	0.12	0.31	-1.07	0.7072	0.9976
14712695	IL18	interleukin 18	3.89	4.29	0.29	0.5	-1.32	0.0424	0.5096	3.7	4.29	0.44	0.5	-1.5	0.0333	0.2028	3.79	4.29	0.22	0.5	-1.41	0.0338	0.8915
14712700	C3orf67	chromosome 3 open reading frame 67	2.59	2.57	0.15	0.15	1.01	0.6248	0.9151	2.55	2.57	0.08	0.15	-1.02	0.8788	0.9557	2.67	2.57	0.33	0.15	1.07	0.0775	0.9332
14712713	FAM3D	family with sequence similarity 3, member D	2.38	2.35	0.15	0.26	1.02	0.5308	0.8913	2.36	2.35	0.06	0.26	1	0.2924	0.6168	2.32	2.35	0.09	0.26	-1.02	0.2061	0.9727
14712721	FAM107A	family with sequence similarity 107, member A	4.41	4.4	0.29	0.29	1.01	0.8822	0.9758	5.16	4.4	0.33	0.29	1.69	0.0003	0.0089	4.38	4.4	0.32	0.29	-1.02	0.5623	0.9976
14712726	ACOX2	acyl-CoA oxidase 2, branched chain	5.85	5.99	0.24	0.18	-1.1	0.0565	0.5441	6.7	5.99	0.23	0.18	1.63	5.15e-06	0.0004	5.72	5.99	0.21	0.18	-1.21	0.2008	0.9727
14712741			2.88	3.01	0.14	0.32	-1.09	0.8337	0.9652	2.92	3.01	0.27	0.32	-1.06	0.585	0.8237	2.82	3.01	0.15	0.32	-1.14	0.5541	0.9976
14712745	PDHB	pyruvate dehydrogenase (lipoamide) beta	9.66	9.67	0.15	0.09	-1.01	0.4028	0.8454	10.17	9.67	0.14	0.09	1.41	3.94e-05	0.0018	9.67	9.67	0.21	0.09	-1	0.2151	0.9749
14712755			2.78	2.79	0.24	0.17	-1	0.5037	0.8813	2.82	2.79	0.11	0.17	1.02	0.7463	0.9034	2.9	2.79	0.2	0.17	1.08	0.7938	0.9983
14712759	DNASE1L3	deoxyribonuclease I-like 3	6	5.93	0.28	0.65	1.05	0.1584	0.6985	4.28	5.93	0.23	0.65	-3.14	1.17e-05	0.0007	6.36	5.93	0.65	0.65	1.34	0.0499	0.9225
14712768	DENND6A	DENN/MADD domain containing 6A	6.73	6.73	0.18	0.11	1.01	0.9222	0.9849	6.59	6.73	0.24	0.11	-1.09	0.0244	0.1674	6.72	6.73	0.15	0.11	-1	0.8375	0.9989
14712789	ARF4	ADP-ribosylation factor 4	9.51	9.55	0.15	0.1	-1.03	0.6978	0.9357	9.48	9.55	0.09	0.1	-1.05	0.3037	0.6277	9.48	9.55	0.05	0.1	-1.05	0.2628	0.984
14712796			3.45	3.31	0.4	0.31	1.1	0.4251	0.856	3.24	3.31	0.24	0.31	-1.05	0.7821	0.9187	3.32	3.31	0.28	0.31	1.01	0.9146	0.9989
14712798	DNAH12	dynein, axonemal, heavy chain 12	2.28	2.28	0.05	0.08	1	0.6619	0.927	2.35	2.28	0.09	0.08	1.06	0.2752	0.6035	2.4	2.28	0.1	0.08	1.09	0.2005	0.9727
14712862	ASB14	ankyrin repeat and SOCS box containing 14	7.39	6.84	0.38	0.38	1.47	0.0057	0.3075	7.08	6.84	0.37	0.38	1.18	0.5904	0.8275	7.44	6.84	0.21	0.38	1.52	0.0035	0.7227
14712871	HESX1	HESX homeobox 1	3.54	3.41	0.19	0.13	1.1	0.0758	0.5871	3.51	3.41	0.16	0.13	1.07	0.3111	0.6356	3.36	3.41	0.09	0.13	-1.03	0.5302	0.9976
14712876	IL17RD	interleukin 17 receptor D	5.47	5.61	0.23	0.18	-1.11	0.2257	0.7502	5.36	5.61	0.18	0.18	-1.19	0.1356	0.4311	5.56	5.61	0.17	0.18	-1.04	0.4633	0.9927
14712889			3.24	3.11	0.15	0.5	1.1	0.8951	0.9791	2.94	3.11	0.18	0.5	-1.12	0.0931	0.3573	3.17	3.11	0.37	0.5	1.05	0.9427	0.9989
14712895	ARHGEF3	Rho guanine nucleotide exchange factor (GEF) 3	4.93	4.95	0.22	0.19	-1.02	0.6645	0.9274	4.87	4.95	0.14	0.19	-1.06	0.4455	0.7399	4.84	4.95	0.11	0.19	-1.08	0.2933	0.984
14712899	ARHGEF3	Rho guanine nucleotide exchange factor (GEF) 3	6.62	6.51	0.28	0.24	1.08	0.3401	0.8168	6.75	6.51	0.17	0.24	1.18	0.1009	0.3719	6.77	6.51	0.14	0.24	1.19	0.0926	0.9448
14712910	FAM208A	family with sequence similarity 208, member A	8.15	8.05	0.18	0.09	1.07	0.2608	0.7752	8.02	8.05	0.13	0.09	-1.03	0.91	0.968	8.12	8.05	0.17	0.09	1.05	0.4469	0.9916
14712935			3.9	3.54	0.43	0.35	1.29	0.6296	0.9159	3.87	3.54	0.43	0.35	1.26	0.3537	0.6708	3.87	3.54	0.83	0.35	1.26	0.286	0.984
14712937	ERC2	ELKS/RAB6-interacting/CAST family member 2	2.58	2.62	0.05	0.3	-1.02	0.342	0.818	2.47	2.62	0.09	0.3	-1.11	0.0509	0.2587	2.49	2.62	0.15	0.3	-1.09	0.1177	0.9682
14712946			2.52	2.45	0.21	0.14	1.05	0.526	0.8888	2.54	2.45	0.13	0.14	1.07	0.8354	0.9394	2.65	2.45	0.16	0.14	1.15	0.2561	0.9807
14712951	KCTD6	potassium channel tetramerization domain containing 6	4.28	4.4	0.12	0.35	-1.09	0.8862	0.9768	4.21	4.4	0.21	0.35	-1.14	0.591	0.8277	4.45	4.4	0.22	0.35	1.03	0.2398	0.9807
14712954	PXK	PX domain containing serine/threonine kinase	6.7	6.67	0.22	0.21	1.02	0.5056	0.8815	6.65	6.67	0.2	0.21	-1.01	0.9306	0.9754	6.87	6.67	0.22	0.21	1.15	0.1147	0.9624
14712972	RPP14	ribonuclease P/MRP 14kDa subunit	4.53	4.93	0.44	0.2	-1.32	0.2308	0.7539	5.07	4.93	0.29	0.2	1.1	0.5053	0.7784	4.77	4.93	0.16	0.2	-1.12	0.2952	0.984
14712978	ABHD6	abhydrolase domain containing 6	4.79	4.75	0.31	0.36	1.02	0.4016	0.8451	5.49	4.75	0.28	0.36	1.66	0.0045	0.0562	4.86	4.75	0.32	0.36	1.08	0.6811	0.9976
14712987			2.45	2.4	0.18	0.07	1.04	0.67	0.9287	2.48	2.4	0.21	0.07	1.06	0.1594	0.468	2.41	2.4	0.13	0.07	1.01	0.6603	0.9976
14712990	FLNB	filamin B, beta	6.43	6.67	0.18	0.15	-1.18	0.2754	0.7837	6.46	6.67	0.18	0.15	-1.15	0.2166	0.542	6.52	6.67	0.19	0.15	-1.11	0.8278	0.9989
14713031	SLMAP	sarcolemma associated protein	7.95	7.79	0.17	0.1	1.12	0.0169	0.4012	7.86	7.79	0.13	0.1	1.05	0.4257	0.7269	7.74	7.79	0.09	0.1	-1.03	0.8699	0.9989
14713054	PDE12	phosphodiesterase 12	6.07	6.07	0.09	0.16	-1	0.9747	0.9945	6.55	6.07	0.1	0.16	1.39	1.73e-05	0.001	6.07	6.07	0.17	0.16	-1	0.4581	0.9916
14713060	APPL1	adaptor protein, phosphotyrosine interaction, PH domain and leucine zipper containing 1	7.28	7.21	0.24	0.18	1.05	0.4076	0.8483	7.41	7.21	0.17	0.18	1.15	0.0607	0.285	7.2	7.21	0.11	0.18	-1.01	0.9496	0.9989
14713082	CCDC66	coiled-coil domain containing 66	4.94	5.01	0.21	0.16	-1.05	0.9448	0.9891	5.04	5.01	0.24	0.16	1.02	0.5881	0.826	4.97	5.01	0.14	0.16	-1.03	0.7803	0.9983
14713099	LOC101105730	mast cell protease 1A-like	2.52	2.48	0.55	0.05	1.03	0.2023	0.7404	2.58	2.48	0.56	0.05	1.07	0.1467	0.4494	2.59	2.48	0.2	0.05	1.08	0.6141	0.9976
14713103	LOC101105316	granzyme H-like	2.38	2.33	0.13	0.26	1.04	0.7994	0.9595	2.39	2.33	0.46	0.26	1.04	0.4211	0.7239	2.53	2.33	0.27	0.26	1.15	0.4687	0.994
14713106			2.68	2.58	0.13	0.36	1.07	0.5821	0.9019	2.54	2.58	0.26	0.36	-1.03	0.5249	0.7907	2.59	2.58	0.24	0.36	1	0.812	0.9989
14713109	ZNF541	zinc finger protein 541	2.48	2.46	0.07	0.12	1.02	0.9108	0.9832	2.52	2.46	0.08	0.12	1.04	0.6489	0.8589	2.62	2.46	0.13	0.12	1.11	0.1115	0.9588
14713126	GLTSCR2	glioma tumor suppressor candidate region gene 2	5.82	5.79	0.14	0.18	1.02	0.9558	0.9902	5.48	5.79	0.19	0.18	-1.24	0.0203	0.1482	5.96	5.79	0.2	0.18	1.13	0.118	0.9686
14713135	EHD2	EH-domain containing 2	7.42	7.53	0.16	0.15	-1.08	0.2137	0.744	7.45	7.53	0.22	0.15	-1.06	0.0871	0.3448	7.75	7.53	0.18	0.15	1.17	0.1021	0.9503
14713143	GLTSCR1	glioma tumor suppressor candidate region gene 1	5.85	5.94	0.37	0.26	-1.06	0.3959	0.8421	5.94	5.94	0.19	0.26	-1	0.8928	0.9621	5.7	5.94	0.35	0.26	-1.18	0.2099	0.9727
14713150			2.05	2.06	0.08	0.09	-1.01	0.7963	0.9591	2.08	2.06	0.1	0.09	1.01	0.8362	0.9397	2.23	2.06	0.2	0.09	1.12	0.162	0.9727
14713153			2.48	2.27	0.27	0.14	1.15	0.0268	0.4576	2.49	2.27	0.26	0.14	1.17	0.0603	0.2838	2.36	2.27	0.2	0.14	1.06	0.6482	0.9976
14713155			2.89	2.83	0.1	0.14	1.05	0.5014	0.8813	2.9	2.83	0.09	0.14	1.05	0.4431	0.7386	2.8	2.83	0.12	0.14	-1.02	0.8779	0.9989
14713158			2.77	2.73	0.07	0.21	1.02	0.774	0.9546	2.69	2.73	0.15	0.21	-1.03	0.9662	0.9876	2.84	2.73	0.1	0.21	1.08	0.0906	0.9444
14713162			2.54	2.39	0.07	0.11	1.11	0.2399	0.7614	2.62	2.39	0.25	0.11	1.17	0.068	0.3025	2.35	2.39	0.12	0.11	-1.03	0.8357	0.9989
14713164			4.53	4.38	0.35	0.33	1.11	0.1126	0.6428	4.38	4.38	0.42	0.33	-1	0.2908	0.616	4.27	4.38	0.5	0.33	-1.09	0.6389	0.9976
14713167			2.61	2.54	0.11	0.14	1.05	0.1533	0.6935	2.53	2.54	0.17	0.14	-1	0.5586	0.8104	2.4	2.54	0.09	0.14	-1.1	0.3395	0.9844
14713169	BASP1	brain abundant, membrane attached signal protein 1	3.54	3.68	0.54	0.51	-1.1	0.6076	0.9087	3.5	3.68	0.48	0.51	-1.13	0.3582	0.6746	3.46	3.68	0.57	0.51	-1.16	0.3892	0.9902
14713171	NKX2-2	NK2 homeobox 2	2.41	2.35	0.26	0.06	1.04	0.0403	0.5031	2.42	2.35	0.06	0.06	1.05	0.6083	0.8373	2.38	2.35	0.08	0.06	1.02	0.8754	0.9989
14713175			2.36	2.37	0.13	0.19	-1	0.7483	0.9473	2.38	2.37	0.14	0.19	1.01	0.6464	0.8573	2.29	2.37	0.07	0.19	-1.05	0.5072	0.9976
14713180			2.93	2.94	0.15	0.36	-1.01	0.4474	0.8634	2.86	2.94	0.11	0.36	-1.06	0.2183	0.5442	2.94	2.94	0.36	0.36	-1.01	0.6984	0.9976
14713182			2.5	2.4	0.12	0.23	1.07	0.7915	0.9582	2.37	2.4	0.12	0.23	-1.02	0.4819	0.7646	2.34	2.4	0.09	0.23	-1.04	0.1326	0.9727
14713187			2.54	2.48	0.22	0.13	1.04	0.2742	0.7829	2.43	2.48	0.03	0.13	-1.04	0.8454	0.9428	2.45	2.48	0.09	0.13	-1.03	0.9071	0.9989
14713190	RALGAPA2	Ral GTPase activating protein, alpha subunit 2 (catalytic)	6.06	5.86	0.11	0.29	1.15	0.424	0.8555	6.23	5.86	0.35	0.29	1.3	0.0165	0.1303	5.88	5.86	0.43	0.29	1.02	0.6774	0.9976
14713224	LOC105616702	uncharacterized LOC105616702	4.25	4.14	0.23	0.48	1.08	0.8785	0.9754	4.1	4.14	0.15	0.48	-1.03	0.8572	0.9475	3.97	4.14	0.47	0.48	-1.12	0.7235	0.9976
14713229	CRNKL1	crooked neck pre-mRNA splicing factor 1	6.45	6.41	0.15	0.16	1.03	0.4208	0.854	6.41	6.41	0.33	0.16	1	0.953	0.9837	6.38	6.41	0.39	0.16	-1.02	0.9013	0.9989
14713242	XRN2	5-3 exoribonuclease 2	7.37	7.16	0.21	0.56	1.15	0.1254	0.6597	7.07	7.16	0.08	0.56	-1.07	0.6719	0.8702	7.37	7.16	0.25	0.56	1.15	0.0266	0.8893
14713267	KIZ	kizuna centrosomal protein	6.01	6.03	0.13	0.22	-1.01	0.9959	0.9992	5.93	6.03	0.13	0.22	-1.07	0.4169	0.72	6.22	6.03	0.26	0.22	1.15	0.4451	0.9916
14713279			2.15	2.14	0.09	0.2	1.01	0.7534	0.9493	2.21	2.14	0.16	0.2	1.05	0.8988	0.9642	2.16	2.14	0.1	0.2	1.01	0.9344	0.9989
14713285	CFAP61	cilia and flagella associated protein 61	2.47	2.54	0.19	0.12	-1.05	0.7569	0.9508	2.46	2.54	0.27	0.12	-1.06	0.8257	0.9362	2.5	2.54	0.12	0.12	-1.03	0.7993	0.9983
14713310	NAA20	N(alpha)-acetyltransferase 20, NatB catalytic subunit	8.56	8.51	0.08	0.1	1.03	0.7223	0.9426	8.84	8.51	0.14	0.1	1.26	0.0009	0.0185	8.48	8.51	0.19	0.1	-1.02	0.4339	0.9912
14713315			5.54	5.61	0.26	0.45	-1.05	0.9818	0.9957	5.29	5.61	0.1	0.45	-1.25	0.1273	0.4182	5.62	5.61	0.28	0.45	1	0.6588	0.9976
14713320	NUGGC	nuclear GTPase, germinal center associated	2.77	2.71	0.2	0.08	1.04	0.1568	0.6979	2.61	2.71	0.17	0.08	-1.08	0.9582	0.985	2.67	2.71	0.1	0.08	-1.03	0.8259	0.9989
14713337	SCARA5	scavenger receptor class A, member 5	3.9	4.06	0.18	0.33	-1.11	0.0982	0.6227	3.94	4.06	0.26	0.33	-1.08	0.0157	0.1264	3.89	4.06	0.13	0.33	-1.12	0.0862	0.9397
14713350	PBK	PDZ binding kinase	3.82	3.82	0.32	0.61	1	0.3023	0.7967	3.37	3.82	0.27	0.61	-1.36	0.0018	0.0292	3.88	3.82	0.18	0.61	1.05	0.4017	0.9902
14713358	CCDC25; LOC101109940	coiled-coil domain containing 25; coiled-coil domain-containing protein 25-like	6.44	6.43	0.3	0.24	1.01	0.2847	0.7868	6.58	6.43	0.3	0.24	1.11	0.4224	0.7244	6.3	6.43	0.42	0.24	-1.09	0.4173	0.9906
14713364	ELP3	elongator acetyltransferase complex subunit 3	7.42	7.47	0.24	0.08	-1.04	0.057	0.5464	7.57	7.47	0.14	0.08	1.07	0.7458	0.9032	7.29	7.47	0.21	0.08	-1.13	0.0293	0.8893
14713379	ESCO2	establishment of sister chromatid cohesion N-acetyltransferase 2	4.03	4.05	0.39	0.53	-1.01	0.9729	0.9938	2.86	4.05	0.29	0.53	-2.28	6.2e-06	0.0005	3.92	4.05	0.16	0.53	-1.09	0.5231	0.9976
14713390			9.45	9.78	0.15	0.08	-1.26	0.0041	0.2893	9.81	9.78	0.26	0.08	1.02	0.3107	0.6351	9.45	9.78	0.2	0.08	-1.26	0.0106	0.8185
14713393			3.39	3.34	0.25	0.14	1.04	0.4581	0.868	3.38	3.34	0.12	0.14	1.03	0.4399	0.737	3.37	3.34	0.11	0.14	1.03	0.6828	0.9976
14713400	FOXL2	forkhead box L2	2.49	2.29	0.33	0.22	1.15	0.1996	0.7375	2.28	2.29	0.1	0.22	-1.01	0.773	0.9149	2.36	2.29	0.13	0.22	1.05	0.9789	0.9993
14713403			2.74	2.76	0.09	0.32	-1.01	0.3557	0.8227	2.87	2.76	0.16	0.32	1.08	0.9747	0.9914	2.81	2.76	0.22	0.32	1.04	0.7286	0.9976
14713408	PIK3CB	phosphatidylinositol-4,5-bisphosphate 3-kinase, catalytic subunit beta	6.2	6.29	0.15	0.23	-1.07	0.5339	0.8916	6.42	6.29	0.14	0.23	1.09	0.2653	0.5936	6.32	6.29	0.13	0.23	1.02	0.5628	0.9976
14713428	CEP70	centrosomal protein 70kDa	6.31	6.24	0.12	0.26	1.05	0.8547	0.9697	6.32	6.24	0.32	0.26	1.06	0.9908	0.9961	6.62	6.24	0.21	0.26	1.29	0.0605	0.9317
14713445	NME9	NME/NM23 family member 9	2.56	2.53	0.17	0.15	1.02	0.8382	0.9664	2.52	2.53	0.08	0.15	-1	0.806	0.9275	2.5	2.53	0.21	0.15	-1.02	0.9896	0.9993
14713457	DBR1	debranching RNA lariats 1	4.5	4.56	0.4	0.33	-1.05	0.2069	0.7408	4.47	4.56	0.41	0.33	-1.07	0.9468	0.9815	4.45	4.56	0.18	0.33	-1.09	0.9363	0.9989
14713466	A4GNT	alpha-1,4-N-acetylglucosaminyltransferase	2.45	2.41	0.05	0.1	1.03	0.6455	0.9215	2.46	2.41	0.2	0.1	1.03	0.1685	0.4804	2.48	2.41	0.06	0.1	1.05	0.3062	0.984
14713469	DZIP1L	DAZ interacting zinc finger protein 1-like	2.63	2.48	0.28	0.29	1.12	0.548	0.8948	2.78	2.48	0.07	0.29	1.23	0.355	0.6715	2.69	2.48	0.2	0.29	1.16	0.6861	0.9976
14713486			2.45	2.39	0.07	0.11	1.04	0.5946	0.9047	2.31	2.39	0.22	0.11	-1.06	0.6861	0.8763	2.35	2.39	0.19	0.11	-1.03	0.7731	0.9983
14713490	FAIM	Fas apoptotic inhibitory molecule	3.58	3.66	0.25	0.39	-1.06	0.7007	0.9367	3.79	3.66	0.27	0.39	1.1	0.8552	0.9469	3.95	3.66	0.23	0.39	1.22	0.3509	0.9879
14713496	ESYT3	extended synaptotagmin-like protein 3	2.31	2.27	0.08	0.07	1.03	0.4122	0.8506	2.28	2.27	0.11	0.07	1.01	0.6867	0.8765	2.27	2.27	0.06	0.07	1	0.8965	0.9989
14713519	MRAS	muscle RAS oncogene homolog	5.93	6.52	0.34	0.21	-1.51	0.0004	0.1375	5.98	6.52	0.18	0.21	-1.45	0.0003	0.0091	5.97	6.52	0.21	0.21	-1.47	0.0023	0.6322
14713524	ARMC8	armadillo repeat containing 8	6.63	6.48	0.15	0.21	1.11	0.2183	0.7478	6.84	6.48	0.13	0.21	1.28	0.0023	0.0351	6.6	6.48	0.12	0.21	1.09	0.2874	0.984
14713546	CLDN18	claudin 18	2.71	2.62	0.18	0.09	1.07	0.1593	0.6992	2.72	2.62	0.15	0.09	1.07	0.1519	0.4569	2.67	2.62	0.2	0.09	1.04	0.2448	0.9807
14713552	CLDN18	claudin 18	2.95	2.9	0.27	0.13	1.03	0.5906	0.9044	2.77	2.9	0.24	0.13	-1.1	0.5623	0.8129	2.76	2.9	0.11	0.13	-1.11	0.1917	0.9727
14713555			2.4	2.31	0.19	0.4	1.06	0.8868	0.9768	2.41	2.31	0.17	0.4	1.07	0.9485	0.9822	2.33	2.31	0.29	0.4	1.01	0.7211	0.9976
14713557	SOX14	SRY box 14	2.99	3.16	0.3	0.35	-1.13	0.9002	0.9805	3.24	3.16	0.21	0.35	1.06	0.6496	0.8592	3.06	3.16	0.25	0.35	-1.07	0.9218	0.9989
14713560			5.11	5.46	0.3	0.29	-1.27	0.0294	0.4698	5.01	5.46	0.33	0.29	-1.37	0.0215	0.154	5.46	5.46	0.18	0.29	1	0.7271	0.9976
14713563	AR	androgen receptor	4.4	4.94	0.28	0.5	-1.46	0.009	0.3436	4.04	4.94	0.33	0.5	-1.87	0.0015	0.0262	4.42	4.94	0.43	0.5	-1.43	0.0772	0.9332
14713571	ARHGAP24	Rho GTPase activating protein 24	6.94	6.69	0.18	0.11	1.18	0.0886	0.6064	6.83	6.69	0.22	0.11	1.1	0.2495	0.5776	6.84	6.69	0.21	0.11	1.1	0.2897	0.984
14713579			2.48	2.35	0.1	0.15	1.1	0.3895	0.8396	2.71	2.35	0.29	0.15	1.29	0.0091	0.0904	2.38	2.35	0.28	0.15	1.02	0.5144	0.9976
14713581	PYGO1	pygopus family PHD finger 1	7.32	7.15	0.13	0.07	1.13	0.0348	0.4834	7.16	7.15	0.12	0.07	1.01	0.8759	0.9544	7.23	7.15	0.11	0.07	1.06	0.1919	0.9727
14713584	DYX1C1	dyslexia susceptibility 1 candidate 1	3.07	3.12	0.26	0.14	-1.04	0.6698	0.9287	3.19	3.12	0.17	0.14	1.05	0.6556	0.8621	3.27	3.12	0.19	0.14	1.11	0.1469	0.9727
14713594	CCPG1	cell cycle progression 1	7.73	7.53	0.2	0.04	1.15	0.0504	0.531	7.82	7.53	0.19	0.04	1.22	0.0007	0.0151	7.75	7.53	0.14	0.04	1.16	0.0584	0.9317
14713603	RAB27A	RAB27A, member RAS oncogene family	4.23	3.99	0.21	0.43	1.19	0.5043	0.8813	3.98	3.99	0.26	0.43	-1	0.3081	0.6324	4.33	3.99	0.21	0.43	1.27	0.173	0.9727
14713609	RSL24D1	ribosomal L24 domain containing 1	6.34	6.33	0.38	0.41	1	0.9076	0.9827	6.33	6.33	0.15	0.41	-1	0.2539	0.5823	6.23	6.33	0.23	0.41	-1.08	0.73	0.9976
14713616	RNF14	ring finger protein 14	5.87	5.93	0.18	0.18	-1.04	0.9094	0.9828	6.29	5.93	0.19	0.18	1.29	0.0021	0.0328	5.81	5.93	0.18	0.18	-1.09	0.298	0.984
14713624	NDFIP1	Nedd4 family interacting protein 1	7.19	7.25	0.23	0.17	-1.05	0.5646	0.8963	7.45	7.25	0.2	0.17	1.15	0.2967	0.6212	6.98	7.25	0.13	0.17	-1.21	0.11	0.9569
14713630			2.38	2.31	0.26	0.07	1.05	0.1892	0.7289	2.32	2.31	0.18	0.07	1	0.407	0.7131	2.49	2.31	0.25	0.07	1.13	0.0696	0.9317
14713633	ARHGAP26	Rho GTPase activating protein 26	8.37	8.27	0.06	0.1	1.07	0.2766	0.7842	8.37	8.27	0.13	0.1	1.07	0.2368	0.5644	8.29	8.27	0.19	0.1	1.01	0.9598	0.9989
14713657			2.47	2.39	0.09	0.1	1.06	0.3797	0.8348	2.43	2.39	0.2	0.1	1.03	0.3429	0.6631	2.38	2.39	0.15	0.1	-1	0.9923	0.9994
14713659	KCTD16	potassium channel tetramerization domain containing 16	5.29	4.61	0.7	0.8	1.6	0.0722	0.5792	3.92	4.61	0.74	0.8	-1.62	0.0678	0.302	4.8	4.61	0.49	0.8	1.14	0.7047	0.9976
14713661	KCTD16	potassium channel tetramerization domain containing 16	4.31	3.92	0.68	0.56	1.31	0.1619	0.7025	3.56	3.92	0.51	0.56	-1.29	0.2511	0.5794	4.01	3.92	0.37	0.56	1.06	0.883	0.9989
14713663	PIGB	phosphatidylinositol glycan anchor biosynthesis class B	5.18	5.44	0.1	0.2	-1.2	0.0851	0.5992	5.39	5.44	0.29	0.2	-1.03	0.5639	0.8137	5.52	5.44	0.21	0.2	1.06	0.6641	0.9976
14713675	GNPDA1	glucosamine-6-phosphate deaminase 1	3.13	3.16	0.48	0.36	-1.02	0.6623	0.927	3.44	3.16	0.51	0.36	1.21	0.498	0.774	3.3	3.16	0.2	0.36	1.1	0.7108	0.9976
14713682	SPRY4	sprouty RTK signaling antagonist 4	6.73	6.64	0.29	0.32	1.07	0.3121	0.7999	6.18	6.64	0.23	0.32	-1.37	0.0177	0.1361	6.53	6.64	0.24	0.32	-1.07	0.8936	0.9989
14713685	FGF1	fibroblast growth factor 1 (acidic)	8.35	8.23	0.18	0.2	1.08	0.1963	0.7349	8.58	8.23	0.34	0.2	1.28	0.0032	0.0439	8.23	8.23	0.23	0.2	-1	0.6196	0.9976
14713689	NR3C1	nuclear receptor subfamily 3, group C, member 1 (glucocorticoid receptor)	7.97	7.87	0.11	0.18	1.07	0.3632	0.8277	7.7	7.87	0.09	0.18	-1.13	0.0687	0.3041	8.04	7.87	0.22	0.18	1.12	0.4158	0.9906
14713698	YIPF5	Yip1 domain family member 5	6.83	6.89	0.08	0.25	-1.04	0.7882	0.9582	6.93	6.89	0.22	0.25	1.03	0.974	0.9909	6.84	6.89	0.11	0.25	-1.03	0.6092	0.9976
14713704			2.31	2.26	0.07	0.11	1.04	0.5454	0.8945	2.43	2.26	0.24	0.11	1.12	0.1036	0.3764	2.35	2.26	0.14	0.11	1.07	0.3575	0.9879
14713706			2.5	2.48	0.07	0.16	1.02	0.7437	0.9462	2.6	2.48	0.12	0.16	1.09	0.5755	0.8192	2.56	2.48	0.14	0.16	1.06	0.441	0.9912
14713708	IRX3	iroquois homeobox 3	7.24	7.31	0.44	0.38	-1.05	0.5612	0.896	7	7.31	0.35	0.38	-1.24	0.1693	0.4816	7.06	7.31	0.32	0.38	-1.19	0.5404	0.9976
14713710	LOC101115301	60S ribosomal protein L10-like	2.04	2	0.05	0.08	1.03	0.5323	0.8913	2.02	2	0.06	0.08	1.02	0.916	0.9706	2.04	2	0.04	0.08	1.03	0.2914	0.984
14713713	RPGRIP1L	RPGRIP1-like	3.89	3.84	0.21	0.19	1.04	0.4261	0.856	3.9	3.84	0.13	0.19	1.04	0.3072	0.6314	3.88	3.84	0.21	0.19	1.03	0.4008	0.9902
14713738	AKTIP	AKT interacting protein	6.5	6.49	0.17	0.33	1	0.8833	0.9762	6.78	6.49	0.18	0.33	1.22	0.1075	0.3836	6.71	6.49	0.36	0.33	1.16	0.4444	0.9916
14713747	FTO	fat mass and obesity associated	7.71	7.71	0.28	0.19	-1	0.6247	0.9151	7.62	7.71	0.16	0.19	-1.07	0.605	0.8355	7.66	7.71	0.24	0.19	-1.04	0.6454	0.9976
14713755	RBL2	retinoblastoma-like 2	6.91	6.89	0.07	0.23	1.01	0.3648	0.8288	6.87	6.89	0.19	0.23	-1.01	0.8698	0.952	6.88	6.89	0.07	0.23	-1.01	0.2598	0.9807
14713778	CHD9	chromodomain helicase DNA binding protein 9	7.67	7.66	0.16	0.12	1.01	0.4479	0.8636	7.68	7.66	0.06	0.12	1.01	0.9264	0.9747	7.68	7.66	0.2	0.12	1.01	0.5663	0.9976
14713810			2.2	2.15	0.1	0.09	1.04	0.3009	0.7964	2.14	2.15	0.06	0.09	-1	0.9483	0.9821	2.22	2.15	0.09	0.09	1.05	0.274	0.984
14713813			2.33	2.2	0.07	0.17	1.09	0.7947	0.9588	2.31	2.2	0.16	0.17	1.08	0.4185	0.7214	2.27	2.2	0.06	0.17	1.05	0.6566	0.9976
14713818			2.03	2.06	0.15	0.1	-1.02	0.888	0.9772	2.05	2.06	0.11	0.1	-1.01	0.9626	0.9862	2.03	2.06	0.17	0.1	-1.02	0.6846	0.9976
14713820			4.88	5.06	0.42	0.39	-1.14	0.6362	0.9184	4.52	5.06	0.44	0.39	-1.46	0.0601	0.2834	4.87	5.06	0.23	0.39	-1.14	0.9516	0.9989
14713822			2.56	2.42	0.11	0.27	1.11	0.9644	0.9923	2.41	2.42	0.24	0.27	-1.01	0.7966	0.9245	2.29	2.42	0.13	0.27	-1.09	0.1566	0.9727
14713824	VSTM2A	V-set and transmembrane domain containing 2A	2.82	2.8	0.24	0.19	1.02	0.8033	0.9595	2.77	2.8	0.14	0.19	-1.02	0.4948	0.7721	2.84	2.8	0.17	0.19	1.03	0.8755	0.9989
14713831			2.78	2.65	0.18	0.23	1.1	0.5817	0.9019	2.85	2.65	0.15	0.23	1.15	0.2776	0.6052	2.77	2.65	0.16	0.23	1.09	0.606	0.9976
14713837	JAM3	junctional adhesion molecule 3	7.97	7.74	0.1	0.13	1.17	0.2522	0.7688	7.88	7.74	0.27	0.13	1.1	0.8599	0.9482	7.89	7.74	0.14	0.13	1.11	0.297	0.984
14713846	LOC101117120	40S ribosomal protein S15a	11.02	11.1	0.03	0.11	-1.06	0.3783	0.8341	10.98	11.1	0.11	0.11	-1.09	0.0957	0.363	11.06	11.1	0.05	0.11	-1.02	0.8568	0.9989
14713848	ARHGAP32	Rho GTPase activating protein 32	4.02	4.44	0.27	0.4	-1.34	0.42	0.8538	3.9	4.44	0.36	0.4	-1.46	0.0296	0.1883	4.36	4.44	0.3	0.4	-1.06	0.9397	0.9989
14713873	LOC101115663; KCNJ1	ATP-sensitive inward rectifier potassium channel 1; potassium channel, inwardly rectifying subfamily J, member 1; potassium inwardly-rectifying channel, subfamily J, member 1	2.19	2.12	0.03	0.07	1.05	0.4422	0.8615	2.16	2.12	0.1	0.07	1.02	0.2779	0.6054	2.19	2.12	0.04	0.07	1.05	0.3246	0.984
14713876	LOC101115663; KCNJ1	ATP-sensitive inward rectifier potassium channel 1; potassium channel, inwardly rectifying subfamily J, member 1; potassium inwardly-rectifying channel, subfamily J, member 1	2.19	2.12	0.03	0.07	1.05	0.4422	0.8615	2.16	2.12	0.1	0.07	1.02	0.2779	0.6054	2.19	2.12	0.04	0.07	1.05	0.3246	0.984
14713879	ETS1	v-ets avian erythroblastosis virus E26 oncogene homolog 1	7.86	7.61	0.11	0.09	1.19	0.0102	0.3496	7.69	7.61	0.13	0.09	1.06	0.6315	0.8497	7.86	7.61	0.14	0.09	1.19	0.0359	0.9007
14713889			2.77	2.56	0.13	0.11	1.15	0.0227	0.4322	2.62	2.56	0.19	0.11	1.05	0.0686	0.3039	2.57	2.56	0.16	0.11	1.01	0.4325	0.9912
14713893	SPATA19	spermatogenesis associated 19	2.23	2.16	0.06	0.17	1.05	0.482	0.8768	2.27	2.16	0.08	0.17	1.08	0.2986	0.6232	2.23	2.16	0.12	0.17	1.05	0.2809	0.984
14713900	IGSF9B	immunoglobulin superfamily, member 9B	6.05	6.28	0.29	0.22	-1.17	0.0878	0.6047	6.3	6.28	0.25	0.22	1.01	0.6542	0.8618	6.17	6.28	0.32	0.22	-1.08	0.4804	0.9962
14713917	BARX2	BARX homeobox 2	2.56	2.48	0.11	0.26	1.05	0.7409	0.946	2.57	2.48	0.05	0.26	1.06	0.9997	0.9999	2.61	2.48	0.33	0.26	1.09	0.3577	0.9879
14713922			2.34	2.29	0.14	0.11	1.04	0.2748	0.7829	2.33	2.29	0.05	0.11	1.02	0.7952	0.9238	2.28	2.29	0.09	0.11	-1.01	0.6868	0.9976
14713925	KCNJ5	potassium channel, inwardly rectifying subfamily J, member 5	5.46	5.37	0.6	0.55	1.06	0.7338	0.945	5.92	5.37	0.51	0.55	1.46	0.0233	0.1627	5.16	5.37	0.36	0.55	-1.15	0.3932	0.9902
14713928	KCNJ5	potassium channel, inwardly rectifying subfamily J, member 5	6.71	6.76	0.78	0.65	-1.04	0.975	0.9945	7.49	6.76	0.44	0.65	1.66	0.0283	0.1832	6.44	6.76	0.47	0.65	-1.24	0.1386	0.9727
14713931	FLI1	Fli-1 proto-oncogene, ETS transcription factor	7.8	7.73	0.09	0.25	1.05	0.4318	0.8577	7.65	7.73	0.15	0.25	-1.05	0.4756	0.761	7.72	7.73	0.15	0.25	-1	0.7838	0.9983
14713940			2.26	2.19	0.21	0.38	1.06	0.819	0.9632	2.25	2.19	0.03	0.38	1.05	0.4576	0.7487	2.18	2.19	0.07	0.38	-1	0.1963	0.9727
14713943			2.13	2.06	0.1	0.08	1.05	0.1255	0.6597	2.12	2.06	0.06	0.08	1.04	0.3056	0.63	2.11	2.06	0.07	0.08	1.03	0.6475	0.9976
14713946			2.35	2.21	0.24	0.1	1.1	0.0252	0.4493	2.4	2.21	0.07	0.1	1.14	0.0681	0.3025	2.34	2.21	0.15	0.1	1.09	0.5923	0.9976
14713950	C1H3orf30	chromosome 1 open reading frame, human C3orf30	1.95	1.94	0.08	0.05	1	0.6841	0.9317	1.99	1.94	0.06	0.05	1.03	0.8264	0.9363	1.96	1.94	0.08	0.05	1.01	0.857	0.9989
14713954			2.35	2.25	0.18	0.08	1.07	0.0341	0.4822	2.35	2.25	0.18	0.08	1.07	0.1891	0.5087	2.3	2.25	0.11	0.08	1.04	0.2815	0.984
14713957	IGSF11	immunoglobulin superfamily, member 11	4.27	3.97	0.68	0.81	1.23	0.9176	0.9847	5.02	3.97	0.76	0.81	2.06	0.0071	0.0769	3.95	3.97	0.49	0.81	-1.01	0.8799	0.9989
14713964	RASSF1	Ras association (RalGDS/AF-6) domain family member 1	3.73	3.86	0.17	0.24	-1.1	0.2263	0.7502	3.6	3.86	0.15	0.24	-1.2	0.0307	0.1931	3.84	3.86	0.13	0.24	-1.02	0.7077	0.9976
14713970	ARHGAP36	Rho GTPase activating protein 36	2.42	2.42	0.06	0.19	-1.01	0.9604	0.9917	2.37	2.42	0.1	0.19	-1.04	0.6864	0.8764	2.41	2.42	0.09	0.19	-1.01	0.9412	0.9989
14713983			2.52	2.39	0.22	0.09	1.09	0.1306	0.6673	2.53	2.39	0.15	0.09	1.1	0.4271	0.7283	2.51	2.39	0.27	0.09	1.09	0.1748	0.9727
14713985	LOC101121326	olfactory receptor 10A2-like	2.37	2.44	0.29	0.19	-1.05	0.5908	0.9047	2.48	2.44	0.07	0.19	1.02	0.9224	0.973	2.4	2.44	0.15	0.19	-1.03	0.9887	0.9993
14713987	IGSF1	immunoglobulin superfamily, member 1	2.85	2.75	0.09	0.07	1.07	0.2833	0.7864	2.93	2.75	0.25	0.07	1.13	0.0534	0.2676	2.71	2.75	0.1	0.07	-1.03	0.3743	0.9882
14713998	KIN	Kin17 DNA and RNA binding protein	5.09	5.32	0.36	0.26	-1.17	0.4613	0.8692	5.6	5.32	0.24	0.26	1.22	0.1007	0.3717	5.4	5.32	0.2	0.26	1.05	0.648	0.9976
14714012	ITIH5	inter-alpha-trypsin inhibitor heavy chain family, member 5	5.99	6.05	0.21	0.38	-1.04	0.9484	0.9894	6.1	6.05	0.32	0.38	1.04	0.0721	0.3116	5.84	6.05	0.21	0.38	-1.16	0.2828	0.984
14714027	SFMBT2	Scm-like with four mbt domains 2	4.82	4.79	0.29	0.1	1.02	0.8711	0.9736	4.58	4.79	0.21	0.1	-1.16	0.0873	0.3451	4.88	4.79	0.21	0.1	1.07	0.4763	0.9962
14714050			2.48	2.59	0.11	0.14	-1.08	0.1702	0.713	2.45	2.59	0.15	0.14	-1.1	0.1008	0.3718	2.67	2.59	0.12	0.14	1.06	0.238	0.9807
14714064			2.72	2.69	0.06	0.06	1.02	0.5172	0.8863	2.69	2.69	0.09	0.06	1	0.6945	0.8801	2.63	2.69	0.08	0.06	-1.04	0.4024	0.9902
14714068	GATA3	GATA binding protein 3	3.37	3.24	0.2	0.12	1.1	0.3577	0.8241	3.19	3.24	0.26	0.12	-1.03	0.8444	0.9427	3.14	3.24	0.3	0.12	-1.07	0.7927	0.9983
14714075	TAF3	TAF3 RNA polymerase II, TATA box binding protein (TBP)-associated factor, 140kDa	5.72	5.79	0.42	0.2	-1.05	0.6951	0.9356	5.74	5.79	0.26	0.2	-1.03	0.9774	0.9921	5.67	5.79	0.21	0.2	-1.09	0.7246	0.9976
14714083	ATP5C1	ATP synthase, H+ transporting, mitochondrial F1 complex, gamma polypeptide 1	9.63	9.74	0.1	0.1	-1.07	0.1377	0.6733	9.99	9.74	0.1	0.1	1.19	0.0005	0.0113	9.6	9.74	0.15	0.1	-1.1	0.0491	0.9225
14714090	ITIH2	inter-alpha-trypsin inhibitor heavy chain 2	2.35	2.32	0.09	0.12	1.02	0.5099	0.8839	2.42	2.32	0.11	0.12	1.07	0.1605	0.4699	2.43	2.32	0.08	0.12	1.08	0.294	0.984
14714112	LOC101114294	phosphoglycerate mutase 1-like	7.99	8.42	0.25	0.38	-1.35	0.1274	0.663	8.75	8.42	0.24	0.38	1.26	0.0311	0.1947	8.4	8.42	0.4	0.38	-1.02	0.449	0.9916
14714115			5.03	5.01	0.57	0.36	1.01	0.9295	0.9861	5.19	5.01	0.57	0.36	1.13	0.5589	0.8105	5.12	5.01	0.4	0.36	1.08	0.7973	0.9983
14714119	LOC101117493	myelin and lymphocyte protein-like	2.33	2.19	0.05	0.11	1.1	0.0244	0.4455	2.25	2.19	0.07	0.11	1.04	0.2567	0.5851	2.29	2.19	0.07	0.11	1.07	0.124	0.9716
14714123	ZNF2	zinc finger protein 2	2.64	2.75	0.12	0.14	-1.08	0.5247	0.8882	2.76	2.75	0.38	0.14	1.01	0.242	0.57	2.87	2.75	0.34	0.14	1.08	0.0965	0.9473
14714127	PROM2	prominin 2	3.22	3.24	0.18	0.16	-1.01	0.9439	0.9887	3.32	3.24	0.11	0.16	1.06	0.3039	0.6279	3.2	3.24	0.1	0.16	-1.03	0.631	0.9976
14714146	MRPS5	mitochondrial ribosomal protein S5	6.62	6.47	0.36	0.29	1.12	0.6834	0.9313	7.15	6.47	0.26	0.29	1.61	0.0002	0.007	6.54	6.47	0.27	0.29	1.05	0.2343	0.9787
14714158	ZNF514	zinc finger protein 514	2.55	2.46	0.09	0.17	1.06	0.479	0.8757	2.37	2.46	0.14	0.17	-1.06	0.4391	0.7363	2.46	2.46	0.17	0.17	-1	0.6552	0.9976
14714162			3.89	3.91	0.27	0.25	-1.01	0.3432	0.818	3.83	3.91	0.15	0.25	-1.05	0.8046	0.9271	3.85	3.91	0.38	0.25	-1.04	0.5062	0.9976
14714173	PFKL	phosphofructokinase, liver	5.82	6.09	0.27	0.53	-1.21	0.0567	0.5444	5.9	6.09	0.29	0.53	-1.14	0.1897	0.5095	6.27	6.09	0.43	0.53	1.13	0.8427	0.9989
14714192	TRPM2	transient receptor potential cation channel, subfamily M, member 2	2.81	3.17	0.24	0.33	-1.29	0.034	0.4814	2.84	3.17	0.17	0.33	-1.26	0.0718	0.3111	2.99	3.17	0.17	0.33	-1.14	0.139	0.9727
14714220	LRRC3	leucine rich repeat containing 3	3.03	2.84	0.14	0.15	1.14	0.4076	0.8483	2.93	2.84	0.48	0.15	1.06	0.0642	0.2938	3	2.84	0.33	0.15	1.12	0.5015	0.9976
14714223	LOC105604748; LOC617218	keratin-associated protein 10-3-like; keratin associated protein LOC617218	3.14	2.95	0.62	0.46	1.14	0.4294	0.8567	3.06	2.95	0.27	0.46	1.08	0.742	0.9015	3.09	2.95	0.44	0.46	1.1	0.7937	0.9983
14714226			2.56	2.49	0.16	0.16	1.05	0.5847	0.9023	2.66	2.49	0.17	0.16	1.12	0.3983	0.7068	2.59	2.49	0.2	0.16	1.08	0.4533	0.9916
14714230	C1H21orf2	chromosome 1 open reading frame, human C21orf2	4.84	4.98	0.19	0.3	-1.11	0.1113	0.641	4.86	4.98	0.18	0.3	-1.09	0.2751	0.6034	4.98	4.98	0.19	0.3	-1	0.2466	0.9807
14714237	TSPEAR	thrombospondin-type laminin G domain and EAR repeats	2.66	2.76	0.13	0.1	-1.07	0.2698	0.7799	2.74	2.76	0.29	0.1	-1.01	0.5554	0.8093	2.8	2.76	0.2	0.1	1.02	0.6916	0.9976
14714248			2.18	2.12	0.11	0.1	1.04	0.1139	0.6445	2.22	2.12	0.15	0.1	1.07	0.0805	0.3303	2.15	2.12	0.12	0.1	1.02	0.2568	0.9807
14714250	LOC101104203; KRTAP12-2	keratin-associated protein 12-2-like; keratin associated protein 12-2	2.91	3	0.21	0.24	-1.06	0.7418	0.946	2.78	3	0.24	0.24	-1.16	0.408	0.7138	2.95	3	0.24	0.24	-1.03	0.7732	0.9983
14714253	ANP32A	acidic nuclear phosphoprotein 32 family member A	8.65	8.86	0.13	0.1	-1.16	0.118	0.6511	8.85	8.86	0.21	0.1	-1.01	0.9159	0.9706	8.75	8.86	0.17	0.1	-1.08	0.36	0.9882
14714257	ITGA11	integrin alpha 11	3.41	3.16	0.41	0.23	1.19	0.0675	0.5718	3.34	3.16	0.34	0.23	1.13	0.2964	0.621	3.21	3.16	0.36	0.23	1.03	0.7637	0.9983
14714287	CLN6	ceroid-lipofuscinosis, neuronal 6, late infantile, variant	6.05	6.2	0.55	0.17	-1.11	0.2032	0.7404	5.47	6.2	0.29	0.17	-1.65	0.0025	0.0374	6.11	6.2	0.27	0.17	-1.06	0.5416	0.9976
14714294	CALML4	calmodulin-like 4	3.5	3.38	0.1	0.28	1.09	0.5571	0.8959	3.4	3.38	0.08	0.28	1.02	0.8308	0.9375	3.34	3.38	0.19	0.28	-1.02	0.7314	0.9976
14714299	CORO2B	coronin, actin binding protein, 2B	5.73	6.15	0.36	0.19	-1.33	0.0182	0.4062	6.13	6.15	0.32	0.19	-1.01	0.7914	0.9225	6.22	6.15	0.18	0.19	1.05	0.4955	0.9976
14714311	FEM1B	fem-1 homolog b (C. elegans)	7.97	8.2	0.13	0.04	-1.17	0.0515	0.5331	8.4	8.2	0.23	0.04	1.15	0.2591	0.5876	8.19	8.2	0.05	0.04	-1.01	0.7986	0.9983
14714314	PIAS1	protein inhibitor of activated STAT, 1	8.08	8.08	0.16	0.15	-1	0.4777	0.8755	7.97	8.08	0.1	0.15	-1.08	0.1941	0.5149	8.12	8.08	0.14	0.15	1.03	0.845	0.9989
14714328			2.03	2.02	0.16	0.07	1.01	0.3231	0.8076	2.06	2.02	0.21	0.07	1.03	0.0831	0.3361	1.99	2.02	0.07	0.07	-1.02	0.7978	0.9983
14714330	MAP2K5	mitogen-activated protein kinase kinase 5	5.72	5.66	0.21	0.21	1.04	0.5078	0.8826	5.76	5.66	0.28	0.21	1.07	0.8403	0.9415	5.72	5.66	0.13	0.21	1.04	0.5346	0.9976
14714353	C15orf61	chromosome 15 open reading frame 61	3.58	3.46	0.2	0.17	1.09	0.226	0.7502	3.69	3.46	0.24	0.17	1.17	0.1843	0.5021	3.44	3.46	0.48	0.17	-1.02	0.5767	0.9976
14714356	IQCH	IQ motif containing H	2.23	2.18	0.08	0.13	1.03	0.3674	0.8292	2.31	2.18	0.09	0.13	1.09	0.111	0.3907	2.18	2.18	0.08	0.13	1	0.667	0.9976
14714378	LOC101104148	olfactory receptor 7G3-like	2.14	2.09	0.12	0.15	1.03	0.8802	0.9755	2.08	2.09	0.11	0.15	-1.01	0.5124	0.783	2.12	2.09	0.1	0.15	1.03	0.9616	0.9989
14714380	LOC101105656	olfactory receptor 7E24-like	2.39	2.46	0.1	0.1	-1.05	0.6242	0.915	2.46	2.46	0.18	0.1	1	0.7659	0.9123	2.44	2.46	0.09	0.1	-1.01	0.4845	0.9965
14714382	LOC101108911	olfactory receptor 24	2.19	2.14	0.16	0.14	1.04	0.211	0.7417	2.32	2.14	0.23	0.14	1.13	0.0541	0.269	2.39	2.14	0.17	0.14	1.19	0.1868	0.9727
14714384			2.28	2.19	0.26	0.2	1.07	0.771	0.9538	2.25	2.19	0.07	0.2	1.05	0.7208	0.8918	2.27	2.19	0.1	0.2	1.06	0.6953	0.9976
14714388			2.52	2.31	0.16	0.17	1.16	0.0106	0.3527	2.39	2.31	0.1	0.17	1.06	0.1008	0.3719	2.34	2.31	0.13	0.17	1.02	0.737	0.9978
14714390	LOC101104659	olfactory receptor 7G1-like	2.12	2.04	0.07	0.08	1.06	0.2082	0.7412	2.1	2.04	0.07	0.08	1.05	0.1337	0.4284	2.06	2.04	0.1	0.08	1.02	0.6432	0.9976
14714392	LOC101104906	olfactory receptor 7G1-like	2.27	2.13	0.18	0.18	1.1	0.0464	0.5231	2.23	2.13	0.07	0.18	1.07	0.6175	0.8423	2.22	2.13	0.18	0.18	1.06	0.6613	0.9976
14714394			2.31	2.27	0.25	0.09	1.03	0.2608	0.7752	2.31	2.27	0.07	0.09	1.02	0.738	0.9001	2.28	2.27	0.1	0.09	1	0.982	0.9993
14714396	LOC101105912	olfactory receptor 7G1-like	2.46	2.18	0.27	0.22	1.22	0.0999	0.6241	2.25	2.18	0.36	0.22	1.05	0.2185	0.5445	2.36	2.18	0.16	0.22	1.13	0.4031	0.9902
14714399			2.22	2.16	0.19	0.14	1.04	0.1349	0.67	2.22	2.16	0.08	0.14	1.04	0.5383	0.7975	2.19	2.16	0.14	0.14	1.02	0.8994	0.9989
14714404			2.23	2.18	0.05	0.05	1.04	0.2309	0.7539	2.25	2.18	0.04	0.05	1.05	0.2258	0.5527	2.2	2.18	0.08	0.05	1.01	0.473	0.9943
14714415	PAQR3	progestin and adipoQ receptor family member III	4.85	5.01	0.26	0.33	-1.12	0.7913	0.9582	4.91	5.01	0.37	0.33	-1.08	0.3862	0.6978	5	5.01	0.06	0.33	-1.01	0.4874	0.9971
14714422	NAA11	N(alpha)-acetyltransferase 11, NatA catalytic subunit	3.58	3.58	0.23	0.26	1	0.9415	0.9881	3.54	3.58	0.1	0.26	-1.03	0.2887	0.6144	3.45	3.58	0.26	0.26	-1.09	0.4258	0.9906
14714424	MRPS18C	mitochondrial ribosomal protein S18C	6.23	6.5	0.35	0.27	-1.21	0.7159	0.9412	6.82	6.5	0.19	0.27	1.24	0.0917	0.3545	6.61	6.5	0.28	0.27	1.08	0.4388	0.9912
14714431	AGPAT9	1-acylglycerol-3-phosphate O-acyltransferase 9	7.07	7.07	0.32	0.25	1	0.3869	0.838	6.9	7.07	0.32	0.25	-1.12	0.4291	0.7293	7.25	7.07	0.37	0.25	1.13	0.3995	0.9902
14714444			2.21	2.16	0.08	0.14	1.03	0.4771	0.8755	2.26	2.16	0.13	0.14	1.07	0.2637	0.5918	2.19	2.16	0.1	0.14	1.02	0.7461	0.9983
14714447	CDS1	CDP-diacylglycerol synthase 1	2.39	2.31	0.05	0.08	1.06	0.189	0.7289	2.35	2.31	0.05	0.08	1.03	0.4412	0.7378	2.36	2.31	0.19	0.08	1.04	0.1489	0.9727
14714460	HELQ	helicase, POLQ-like	4.37	4.25	0.18	0.31	1.09	0.7687	0.9538	4.55	4.25	0.27	0.31	1.24	0.1349	0.43	4.48	4.25	0.29	0.31	1.17	0.2976	0.984
14714479	FAM175A	family with sequence similarity 175, member A	5.01	4.82	0.22	0.3	1.14	0.1463	0.6853	5.12	4.82	0.22	0.3	1.24	0.1983	0.5202	5.06	4.82	0.26	0.3	1.19	0.2759	0.984
14714488	NKX6-1	NK6 homeobox 1	3.71	3.54	0.28	0.42	1.13	0.4379	0.8602	3.71	3.54	0.2	0.42	1.13	0.7838	0.9193	3.65	3.54	0.19	0.42	1.08	0.7878	0.9983
14714491	WDFY3	WD repeat and FYVE domain containing 3	7.61	7.58	0.07	0.06	1.02	0.4312	0.8573	7.44	7.58	0.11	0.06	-1.1	0.1791	0.4935	7.56	7.58	0.16	0.06	-1.01	0.5858	0.9976
14714553	LOC101110941	60S ribosomal protein L21-like	2.21	2.16	0.37	0.19	1.03	0.3939	0.8409	2.13	2.16	0.08	0.19	-1.02	0.6428	0.8552	2.19	2.16	0.25	0.19	1.02	0.6759	0.9976
14714555	ADH5	alcohol dehydrogenase 5 (class III), chi polypeptide	7.85	7.85	0.14	0.06	-1.01	0.9507	0.9897	7.86	7.85	0.13	0.06	1.01	0.8587	0.9479	7.94	7.85	0.07	0.06	1.06	0.1928	0.9727
14714563	EIF4E	eukaryotic translation initiation factor 4E	7.59	7.76	0.14	0.28	-1.12	0.5625	0.896	7.76	7.76	0.14	0.28	-1	0.3794	0.692	7.67	7.76	0.12	0.28	-1.06	0.8518	0.9989
14714570	TSPAN5	tetraspanin 5	4.65	4.51	0.24	0.33	1.1	0.5343	0.8916	4.36	4.51	0.38	0.33	-1.11	0.7516	0.9058	4.62	4.51	0.45	0.33	1.07	0.704	0.9976
14714578	STPG2	sperm-tail PG-rich repeat containing 2	2.28	2.21	0.03	0.12	1.05	0.3058	0.7972	2.31	2.21	0.09	0.12	1.07	0.2223	0.5491	2.26	2.21	0.13	0.12	1.03	0.2471	0.9807
14714589	METAP1	methionyl aminopeptidase 1	8.1	7.97	0.17	0.24	1.1	0.0767	0.5903	7.9	7.97	0.26	0.24	-1.06	0.6194	0.843	8.03	7.97	0.14	0.24	1.04	0.3155	0.984
14714600	LOC101112481	40S ribosomal protein S27-like	7.61	7.51	0.14	0.09	1.07	0.4047	0.8464	7.4	7.51	0.26	0.09	-1.07	0.5037	0.7772	7.61	7.51	0.2	0.09	1.07	0.9392	0.9989
14714602	RAP1GDS1	RAP1, GTP-GDP dissociation stimulator 1	5.03	5.37	0.13	0.25	-1.27	0.0019	0.2385	5.32	5.37	0.28	0.25	-1.04	0.0833	0.3363	5.34	5.37	0.18	0.25	-1.02	0.214	0.9746
14714617	RAB9A	RAB9A, member RAS oncogene family	5.61	5.79	0.37	0.2	-1.14	0.3124	0.8003	5.82	5.79	0.18	0.2	1.02	0.8554	0.9469	5.89	5.79	0.38	0.2	1.07	0.4253	0.9906
14714619	OFD1	oral-facial-digital syndrome 1	4.82	4.79	0.12	0.32	1.02	0.7916	0.9582	4.61	4.79	0.36	0.32	-1.14	0.4588	0.7492	4.9	4.79	0.26	0.32	1.08	0.2682	0.984
14714641	TRAPPC2	trafficking protein particle complex 2	5.6	5.58	0.11	0.22	1.02	0.9081	0.9828	5.73	5.58	0.12	0.22	1.11	0.0743	0.3167	5.52	5.58	0.11	0.22	-1.04	0.5705	0.9976
14714646	GPM6B	glycoprotein M6B	7.08	7.28	0.32	0.44	-1.15	0.2375	0.7596	6.91	7.28	0.25	0.44	-1.28	0.469	0.7572	6.72	7.28	0.43	0.44	-1.47	0.2422	0.9807
14714653			2.87	2.9	0.08	0.17	-1.02	0.7639	0.9531	2.72	2.9	0.16	0.17	-1.13	0.2287	0.5564	2.83	2.9	0.25	0.17	-1.05	0.8194	0.9989
14714655	GEMIN8	gem (nuclear organelle) associated protein 8	4.9	4.97	0.24	0.21	-1.05	0.3018	0.7965	4.92	4.97	0.41	0.21	-1.04	0.3639	0.6788	4.72	4.97	0.29	0.21	-1.19	0.0482	0.9184
14714658			2.5	2.6	0.14	0.15	-1.07	0.582	0.9019	2.49	2.6	0.08	0.15	-1.07	0.2595	0.5877	2.44	2.6	0.15	0.15	-1.12	0.3434	0.9854
14714660	NIP7	NIP7, nucleolar pre-rRNA processing protein	6.35	6.35	0.17	0.16	1	0.5572	0.8959	6.79	6.35	0.26	0.16	1.36	0.0004	0.0096	6.35	6.35	0.23	0.16	-1	0.7283	0.9976
14714666	LOC101121621; CYB5B	cytochrome b5 type B; cytochrome b5 type B (outer mitochondrial membrane)	7.14	7.13	0.23	0.26	1.01	0.8311	0.9647	7.04	7.13	0.19	0.26	-1.06	0.7729	0.9149	7.17	7.13	0.09	0.26	1.03	0.4616	0.9922
14714672	LOC101113952	nuclear factor of activated T-cells 5	7.16	6.91	0.19	0.22	1.19	0.0231	0.4373	7.15	6.91	0.19	0.22	1.18	0.1537	0.4593	7.1	6.91	0.17	0.22	1.15	0.0897	0.9444
14714685	WWP2	WW domain containing E3 ubiquitin protein ligase 2	6.89	7.04	0.21	0.25	-1.11	0.2795	0.7854	7.02	7.04	0.13	0.25	-1.01	0.9609	0.9857	7.09	7.04	0.16	0.25	1.03	0.5352	0.9976
14714705	ZFHX3	zinc finger homeobox 3	5.77	5.84	0.16	0.31	-1.04	0.3369	0.8157	5.62	5.84	0.1	0.31	-1.16	0.0351	0.2091	5.6	5.84	0.34	0.31	-1.18	0.3221	0.984
14714721	PMFBP1	polyamine modulated factor 1 binding protein 1	2.3	2.26	0.08	0.04	1.03	0.265	0.7777	2.28	2.26	0.07	0.04	1.01	0.7749	0.9156	2.26	2.26	0.07	0.04	-1	0.8403	0.9989
14714740	TXNL4B	thioredoxin-like 4B	5.59	5.37	0.22	0.2	1.16	0.5071	0.8826	5.54	5.37	0.32	0.2	1.13	0.0454	0.2435	5.8	5.37	0.25	0.2	1.35	0.0293	0.8893
14714744	PKD1L3	polycystic kidney disease 1-like 3	3	2.87	0.2	0.18	1.09	0.0877	0.6043	2.78	2.87	0.07	0.18	-1.07	0.8186	0.9326	2.82	2.87	0.05	0.18	-1.04	0.8703	0.9989
14714775	ZNF821	zinc finger protein 821	4.34	4.25	0.48	0.28	1.06	0.564	0.8963	4.38	4.25	0.17	0.28	1.09	0.2834	0.6101	4.24	4.25	0.27	0.28	-1.01	0.2876	0.984
14714782	AP1G1	adaptor-related protein complex 1, gamma 1 subunit	8.11	8.15	0.07	0.11	-1.03	0.2247	0.75	8.4	8.15	0.07	0.11	1.19	0.014	0.1182	8.11	8.15	0.16	0.11	-1.03	0.0732	0.9317
14714805	PHLPP2	PH domain and leucine rich repeat protein phosphatase 2	5.2	5.16	0.33	0.34	1.03	0.6188	0.9131	5.06	5.16	0.22	0.34	-1.07	0.5453	0.8026	5.07	5.16	0.49	0.34	-1.06	0.6805	0.9976
14714823	TAT	tyrosine aminotransferase	2.37	2.33	0.07	0.14	1.03	0.8306	0.9647	2.41	2.33	0.1	0.14	1.05	0.5261	0.7914	2.36	2.33	0.11	0.14	1.02	0.9456	0.9989
14714835	ZNF19	zinc finger protein 19	3.85	3.78	0.29	0.43	1.05	0.927	0.9858	3.78	3.78	0.33	0.43	1	0.583	0.823	3.79	3.78	0.3	0.43	1.01	0.5905	0.9976
14714839	TMED6	transmembrane p24 trafficking protein 6	2.96	2.99	0.15	0.11	-1.02	0.4811	0.8762	3.05	2.99	0.22	0.11	1.04	0.498	0.774	3.01	2.99	0.23	0.11	1.02	0.7944	0.9983
14714844	TERF2	telomeric repeat binding factor 2	6.43	6.49	0.06	0.09	-1.04	0.4323	0.8578	6.43	6.49	0.23	0.09	-1.04	0.8445	0.9427	6.49	6.49	0.14	0.09	1	0.7152	0.9976
14714855	NQO1	NAD(P)H dehydrogenase, quinone 1	3.99	4.32	0.57	0.67	-1.26	0.3211	0.8057	4.09	4.32	0.46	0.67	-1.17	0.4548	0.7465	4.02	4.32	0.19	0.67	-1.23	0.4705	0.994
14714861	NOB1	NIN1/RPN12 binding protein 1 homolog	7.21	7.17	0.18	0.27	1.03	0.4465	0.8631	7.32	7.17	0.16	0.27	1.11	0.1272	0.4182	7.26	7.17	0.07	0.27	1.06	0.311	0.984
14714870	PSMD7	proteasome (prosome, macropain) 26S subunit, non-ATPase, 7	6.93	7.1	0.14	0.21	-1.13	0.1874	0.7276	7.34	7.1	0.16	0.21	1.18	0.0075	0.0796	7.07	7.1	0.08	0.21	-1.02	0.9455	0.9989
14714878	DHX38	DEAH (Asp-Glu-Ala-His) box polypeptide 38	4.67	4.69	0.17	0.29	-1.01	0.3931	0.8405	4.97	4.69	0.31	0.29	1.22	0.8681	0.9514	4.73	4.69	0.25	0.29	1.03	0.6756	0.9976
14714901	HP	haptoglobin	2.36	2.28	0.11	0.12	1.05	0.8254	0.9637	2.44	2.28	0.57	0.12	1.12	0.0419	0.2326	2.47	2.28	0.12	0.12	1.14	0.5964	0.9976
14714908	DHODH	dihydroorotate dehydrogenase (quinone)	5.92	6.08	0.33	0.26	-1.12	0.0845	0.5988	6.34	6.08	0.31	0.26	1.2	0.1194	0.4045	6.13	6.08	0.18	0.26	1.03	0.621	0.9976
14714919	IST1	increased sodium tolerance 1 homolog (yeast)	8.69	8.6	0.09	0.08	1.06	0.0447	0.5173	8.6	8.6	0.16	0.08	1	0.1881	0.5075	8.57	8.6	0.09	0.08	-1.02	0.5281	0.9976
14714929	ATXN1L	ataxin 1-like	5.2	5.2	0.39	0.21	1	0.3102	0.7997	5.2	5.2	0.29	0.21	1	0.7611	0.9104	5.08	5.2	0.3	0.21	-1.08	0.9261	0.9989
14714931	MARVELD3	MARVEL domain containing 3	2.44	2.37	0.52	0.16	1.05	0.1873	0.7276	2.36	2.37	0.12	0.16	-1.01	0.9856	0.9939	2.4	2.37	0.11	0.16	1.02	0.789	0.9983
14714934	CHST4	carbohydrate (N-acetylglucosamine 6-O) sulfotransferase 4	2.43	2.44	0.22	0.26	-1.01	0.8468	0.9684	2.41	2.44	0.3	0.26	-1.02	0.9972	0.9988	2.5	2.44	0.14	0.26	1.04	0.8049	0.9988
14714936	QRFPR	pyroglutamylated RFamide peptide receptor	5.56	5.97	0.65	0.6	-1.33	0.1031	0.6298	5.65	5.97	0.63	0.6	-1.25	0.0989	0.3682	5.46	5.97	0.82	0.6	-1.42	0.0701	0.9317
14714943	TNIP3	TNFAIP3 interacting protein 3	2.25	2.17	0.08	0.11	1.06	0.1612	0.7018	2.26	2.17	0.09	0.11	1.07	0.1914	0.5118	2.2	2.17	0.06	0.11	1.02	0.7211	0.9976
14714955			2.35	2.17	0.09	0.37	1.13	0.9319	0.9861	2.32	2.17	0.18	0.37	1.1	0.6899	0.8775	2.27	2.17	0.06	0.37	1.07	0.649	0.9976
14714958	NDNF	neuron-derived neurotrophic factor	2.5	2.61	0.19	0.13	-1.08	0.71	0.9396	2.6	2.61	0.17	0.13	-1.01	0.8791	0.9559	2.56	2.61	0.14	0.13	-1.04	0.5221	0.9976
14714962			4.28	4.2	0.25	0.33	1.06	0.8393	0.9668	4.09	4.2	0.2	0.33	-1.07	0.049	0.2535	4.22	4.2	0.11	0.33	1.02	0.396	0.9902
14714969			2.28	2.3	0.04	0.09	-1.01	0.9289	0.9861	2.5	2.3	0.09	0.09	1.14	0.0017	0.0284	2.35	2.3	0.05	0.09	1.04	0.3563	0.9879
14714974	MIOX	myo-inositol oxygenase	2.63	2.51	0.15	0.35	1.09	0.6423	0.9204	2.63	2.51	0.13	0.35	1.09	0.7394	0.9005	2.59	2.51	0.09	0.35	1.06	0.9406	0.9989
14714980	NCAPH2	non-SMC condensin II complex, subunit H2	3.04	3.29	0.29	0.39	-1.19	0.3161	0.8024	3.15	3.29	0.26	0.39	-1.11	0.6756	0.8715	3.05	3.29	0.22	0.39	-1.19	0.3222	0.984
14714987	KLHDC7B	kelch domain containing 7B	3.56	3.43	0.26	0.31	1.09	0.6505	0.9227	3.49	3.43	0.52	0.31	1.04	0.4849	0.7667	3.61	3.43	0.26	0.31	1.13	0.6092	0.9976
14714989	MAPK8IP2	mitogen-activated protein kinase 8 interacting protein 2	3.31	3.54	0.16	0.12	-1.17	0.0302	0.473	3.09	3.54	0.08	0.12	-1.37	1.2e-05	0.0007	3.07	3.54	0.15	0.12	-1.38	2.61e-06	0.0577
14714996	SHANK3	SH3 and multiple ankyrin repeat domains 3	5.65	5.49	0.22	0.26	1.11	0.3951	0.8413	5.4	5.49	0.2	0.26	-1.07	0.37	0.6838	5.51	5.49	0.32	0.26	1.01	0.7382	0.9978
14715002	ACR	acrosin	2.95	2.86	0.13	0.28	1.07	0.9845	0.9966	2.82	2.86	0.18	0.28	-1.03	0.6418	0.8548	2.94	2.86	0.34	0.28	1.06	0.9755	0.9993
14715008	RABL2A	RAB, member of RAS oncogene family-like 2A	6.39	6.44	0.18	0.26	-1.03	0.3918	0.8398	6.53	6.44	0.21	0.26	1.07	0.3008	0.6249	6.5	6.44	0.22	0.26	1.04	0.618	0.9976
14715013			6.5	6.72	0.18	0.14	-1.17	0.1302	0.6673	6.27	6.72	0.28	0.14	-1.37	0.005	0.0607	6.77	6.72	0.41	0.14	1.03	0.7483	0.9983
14715021	SCO2	SCO cytochrome oxidase deficient homolog 2 (yeast)	4.5	4.42	0.28	0.15	1.06	0.914	0.9839	4.59	4.42	0.15	0.15	1.13	0.174	0.487	4.32	4.42	0.24	0.15	-1.07	0.4654	0.9931
14715023	SYCE3	synaptonemal complex central element protein 3	3.36	3.08	0.34	0.09	1.22	0.0072	0.3277	3.01	3.08	0.14	0.09	-1.04	0.9732	0.9907	3.13	3.08	0.07	0.09	1.04	0.3491	0.9876
14715026	CPT1B	carnitine palmitoyltransferase 1B (muscle)	7.58	7.35	0.24	0.27	1.18	0.0774	0.5905	7.96	7.35	0.22	0.27	1.54	2.1e-05	0.0011	7.68	7.35	0.08	0.27	1.26	0.0071	0.7619
14715045	CHKB	choline kinase beta	6.6	6.54	0.13	0.25	1.04	0.8038	0.9595	6.61	6.54	0.18	0.25	1.05	0.7804	0.9184	6.61	6.54	0.16	0.25	1.04	0.5146	0.9976
14715055	ARSA	arylsulfatase A	4.57	4.42	0.28	0.15	1.11	0.9789	0.9953	4.21	4.42	0.09	0.15	-1.16	0.0222	0.1574	4.4	4.42	0.16	0.15	-1.01	0.5742	0.9976
14715064			2.14	2.13	0.04	0.1	1.01	0.7924	0.9583	2.15	2.13	0.05	0.1	1.02	0.8314	0.9376	2.13	2.13	0.06	0.1	1	0.4881	0.9975
14715066			2.28	2.22	0.08	0.19	1.05	0.9251	0.9855	2.23	2.22	0.14	0.19	1.01	0.6914	0.878	2.29	2.22	0.19	0.19	1.05	0.5404	0.9976
14715070			2.41	2.41	0.13	0.24	1	0.6473	0.922	2.43	2.41	0.07	0.24	1.02	0.7486	0.9044	2.48	2.41	0.23	0.24	1.05	0.3327	0.984
14715074			2.22	2.25	0.05	0.08	-1.02	0.4282	0.856	2.21	2.25	0.13	0.08	-1.03	0.7355	0.8987	2.21	2.25	0.05	0.08	-1.03	0.7462	0.9983
14715076	CABS1	calcium-binding protein, spermatid-specific 1	2.23	2.26	0.08	0.12	-1.02	0.1184	0.6514	2.25	2.26	0.06	0.12	-1.01	0.6803	0.8738	2.25	2.26	0.03	0.12	-1.01	0.4867	0.9965
14715078	LOC105615513	cell wall protein DAN4-like	2.63	2.68	0.1	0.31	-1.03	0.3488	0.8201	2.77	2.68	0.13	0.31	1.07	0.8719	0.9529	2.76	2.68	0.2	0.31	1.06	0.6596	0.9976
14715080	AMTN	amelotin	2.42	2.27	0.12	0.24	1.11	0.5692	0.8987	2.32	2.27	0.14	0.24	1.03	0.9767	0.992	2.33	2.27	0.11	0.24	1.04	0.7938	0.9983
14715088	AMBN	ameloblastin	2.34	2.36	0.07	0.08	-1.01	0.7085	0.9392	2.41	2.36	0.11	0.08	1.04	0.5286	0.7926	2.33	2.36	0.04	0.08	-1.02	0.313	0.984
14715099	ENAM	enamelin	2.25	2.14	0.07	0.17	1.08	0.8007	0.9595	2.24	2.14	0.08	0.17	1.07	0.7316	0.897	2.21	2.14	0.11	0.17	1.05	0.8971	0.9989
14715108	UTP3	UTP3, small subunit (SSU) processome component, homolog (S. cerevisiae)	5.21	5.52	0.27	0.15	-1.24	0.2486	0.7665	5.8	5.52	0.22	0.15	1.21	0.0293	0.1871	5.43	5.52	0.22	0.15	-1.06	0.5138	0.9976
14715110	RUFY3	RUN and FYVE domain containing 3	5.71	5.95	0.31	0.18	-1.18	0.0779	0.591	5.48	5.95	0.2	0.18	-1.38	0.0067	0.0736	5.88	5.95	0.19	0.18	-1.05	0.8144	0.9989
14715128	MOB1B	MOB kinase activator 1B	7.59	7.51	0.24	0.18	1.06	0.8921	0.9787	7.75	7.51	0.11	0.18	1.18	0.1572	0.4647	7.4	7.51	0.13	0.18	-1.08	0.2869	0.984
14715134	DCK	deoxycytidine kinase	6.11	6.27	0.53	0.55	-1.12	0.9829	0.996	5.51	6.27	0.26	0.55	-1.69	0.0064	0.072	6.2	6.27	0.29	0.55	-1.05	0.8871	0.9989
14715141	SLC4A4	solute carrier family 4 (sodium bicarbonate cotransporter), member 4	4.08	4.31	0.12	0.64	-1.17	0.0466	0.5231	4.33	4.31	0.14	0.64	1.01	0.2973	0.6217	4.19	4.31	0.64	0.64	-1.09	0.5258	0.9976
14715166			2.5	2.25	0.19	0.23	1.19	0.0339	0.4814	2.25	2.25	0.14	0.23	-1	0.8412	0.9418	2.27	2.25	0.23	0.23	1.01	0.2999	0.984
14715169			6.6	6.59	0.34	0.24	1.01	0.3067	0.7976	6.56	6.59	0.33	0.24	-1.02	0.5067	0.7794	6.27	6.59	0.2	0.24	-1.24	0.1803	0.9727
14715171	JCHAIN	joining chain of multimeric IgA and IgM	4.35	4.19	0.19	0.31	1.12	0.774	0.9546	4.18	4.19	0.26	0.31	-1.01	0.6322	0.85	4.16	4.19	0.12	0.31	-1.02	0.3837	0.9884
14715176	GRSF1	G-rich RNA sequence binding factor 1	7.2	7	0.23	0.36	1.15	0.1913	0.7302	7.31	7	0.25	0.36	1.24	0.0403	0.2267	7.21	7	0.17	0.36	1.15	0.1633	0.9727
14715185	ADD3	adducin 3 (gamma)	8.83	8.79	0.08	0.12	1.03	0.6025	0.9066	8.54	8.79	0.13	0.12	-1.19	0.0031	0.0427	8.75	8.79	0.08	0.12	-1.03	0.763	0.9983
14715200	MXI1	MAX interactor 1, dimerization protein	6.76	6.27	0.35	0.2	1.4	0.0028	0.2624	6.66	6.27	0.29	0.2	1.31	0.0761	0.3205	6.73	6.27	0.13	0.2	1.37	0.006	0.7475
14715206	DUSP5	dual specificity phosphatase 5	3.58	4.17	0.22	0.21	-1.5	8.57e-05	0.0864	3.64	4.17	0.27	0.21	-1.45	0.0002	0.006	3.62	4.17	0.21	0.21	-1.46	0.0008	0.5213
14715211	SMC3	structural maintenance of chromosomes 3	8.15	8.2	0.13	0.11	-1.03	0.7348	0.945	8.2	8.2	0.12	0.11	1	0.6048	0.8353	8.25	8.2	0.1	0.11	1.04	0.2621	0.9837
14715237			9.43	9.41	0.17	0.2	1.02	0.8061	0.9601	9.42	9.41	0.25	0.2	1.01	0.9671	0.988	9.42	9.41	0.31	0.2	1.01	0.7782	0.9983
14715240			8.19	8.05	0.05	0.24	1.1	0.0829	0.5979	8.18	8.05	0.23	0.24	1.09	0.0242	0.1669	8.19	8.05	0.25	0.24	1.1	0.0281	0.8893
14715243	RBM20	RNA binding motif protein 20	8.39	8.31	0.06	0.11	1.06	0.175	0.7191	8.41	8.31	0.08	0.11	1.08	0.2006	0.5223	8.31	8.31	0.22	0.11	1	0.3272	0.984
14715253	PDCD4	programmed cell death 4 (neoplastic transformation inhibitor)	7.39	7.18	0.14	0.14	1.16	0.0302	0.473	7.05	7.18	0.21	0.14	-1.09	0.0457	0.2446	7.34	7.18	0.21	0.14	1.11	0.0648	0.9317
14715264	SHOC2	soc-2 suppressor of clear homolog (C. elegans)	7.43	7.43	0.12	0.16	1	0.3333	0.8133	7.42	7.43	0.05	0.16	-1.01	0.7237	0.8934	7.46	7.43	0.12	0.16	1.02	0.3156	0.984
14715273	ADRA2A	adrenoceptor alpha 2A	2.8	2.79	0.15	0.44	1.01	0.6136	0.9115	2.73	2.79	0.32	0.44	-1.04	0.4826	0.7652	2.7	2.79	0.3	0.44	-1.07	0.4817	0.9962
14715275			2.54	2.59	0.08	0.23	-1.04	0.5682	0.8982	2.54	2.59	0.1	0.23	-1.04	0.1974	0.5191	2.71	2.59	0.22	0.23	1.08	0.4366	0.9912
14715279	XPNPEP1	X-prolyl aminopeptidase (aminopeptidase P) 1, soluble	6.92	7.25	0.23	0.13	-1.26	0.0052	0.3068	7.44	7.25	0.25	0.13	1.14	0.2826	0.6097	7	7.25	0.17	0.13	-1.19	0.0314	0.8893
14715299	SMNDC1	survival motor neuron domain containing 1	5.18	5.03	0.23	0.49	1.11	0.5053	0.8813	5.27	5.03	0.47	0.49	1.18	0.6269	0.8474	5.22	5.03	0.29	0.49	1.15	0.3298	0.984
14715305	HMGN5	high mobility group nucleosome binding domain 5	3.47	3.53	0.24	0.16	-1.04	0.4862	0.8785	3.42	3.53	0.16	0.16	-1.08	0.3169	0.6403	3.36	3.53	0.15	0.16	-1.13	0.1282	0.9727
14715310	BRWD3	bromodomain and WD repeat domain containing 3	5.9	5.93	0.13	0.14	-1.02	0.4211	0.8542	6.17	5.93	0.15	0.14	1.18	0.0175	0.135	5.94	5.93	0.15	0.14	1.01	0.5962	0.9976
14715346	SH3BGRL	SH3 domain binding glutamate-rich protein like	7.49	7.55	0.16	0.3	-1.04	0.7371	0.945	7.29	7.55	0.24	0.3	-1.19	0.0921	0.3552	7.64	7.55	0.23	0.3	1.06	0.5064	0.9976
14715350			2.42	2.41	0.2	0.13	1.01	0.2931	0.792	2.45	2.41	0.11	0.13	1.03	0.7956	0.9241	2.43	2.41	0.08	0.13	1.01	0.945	0.9989
14715353			6.19	6.05	0.16	0.2	1.1	0.2613	0.7756	6.12	6.05	0.15	0.2	1.05	0.7429	0.9018	6.17	6.05	0.21	0.2	1.08	0.4646	0.9928
14715362	FGF6	fibroblast growth factor 6	4.45	4.23	0.5	0.19	1.17	0.8138	0.9614	4.02	4.23	0.36	0.19	-1.15	0.3685	0.6822	4.1	4.23	0.47	0.19	-1.09	0.4952	0.9976
14715366	FGF23	fibroblast growth factor 23	2.52	2.62	0.33	0.16	-1.07	0.3073	0.7977	2.53	2.62	0.06	0.16	-1.06	0.9006	0.9648	2.56	2.62	0.17	0.16	-1.04	0.8514	0.9989
14715369	PARP11	poly (ADP-ribose) polymerase family, member 11	5.98	6.26	0.17	0.17	-1.22	0.0019	0.2385	6.35	6.26	0.16	0.17	1.07	0.6814	0.8743	6.26	6.26	0.18	0.17	-1	0.3294	0.984
14715378	MDGA1	MAM domain containing glycosylphosphatidylinositol anchor 1	5.83	5.66	0.5	0.77	1.13	0.6657	0.9274	5.03	5.66	0.47	0.77	-1.55	0.4185	0.7214	5.52	5.66	0.44	0.77	-1.11	0.854	0.9989
14715394	CCDC167	coiled-coil domain containing 167	6.51	6.66	0.18	0.11	-1.11	0.1668	0.708	6.68	6.66	0.13	0.11	1.01	0.6394	0.8539	6.59	6.66	0.21	0.11	-1.05	0.213	0.9743
14715399	TMEM217	transmembrane protein 217	2.42	2.35	0.06	0.28	1.04	0.5952	0.9047	2.44	2.35	0.09	0.28	1.06	0.6452	0.8566	2.33	2.35	0.16	0.28	-1.01	0.3187	0.984
14715401			2.26	2.28	0.19	0.15	-1.01	0.692	0.9349	2.28	2.28	0.09	0.15	1	0.6166	0.8417	2.24	2.28	0.12	0.15	-1.02	0.4159	0.9906
14715403	C3H12orf5; C5H12orf5	chromosome 3 open reading frame, human C12orf5; chromosome 5 open reading frame, human C12orf5	5.04	5.15	0.26	0.18	-1.08	0.2832	0.7864	5.58	5.15	0.25	0.18	1.34	0.0002	0.0057	5.07	5.15	0.14	0.18	-1.06	0.4922	0.9976
14715409	CCND2	cyclin D2	9.58	9.59	0.18	0.48	-1.01	0.6128	0.9114	9.27	9.59	0.23	0.48	-1.25	0.0203	0.1484	9.67	9.59	0.11	0.48	1.06	0.7971	0.9983
14715415	CMTR1	cap methyltransferase 1	6.08	5.89	0.17	0.24	1.14	0.3157	0.8023	5.86	5.89	0.09	0.24	-1.02	0.5021	0.7763	5.93	5.89	0.12	0.24	1.03	0.3831	0.9884
14715438			2.3	2.28	0.31	0.12	1.01	0.3827	0.8361	2.28	2.28	0.29	0.12	1	0.5241	0.7899	2.35	2.28	0.19	0.12	1.05	0.4047	0.9902
14715440	RNF8	ring finger protein 8, E3 ubiquitin protein ligase	5.25	5.22	0.34	0.1	1.02	0.942	0.9882	5.43	5.22	0.46	0.1	1.15	0.3914	0.7017	5.07	5.22	0.25	0.1	-1.11	0.4735	0.9946
14715446	TBC1D22B	TBC1 domain family, member 22B	7.11	7.11	0.24	0.41	1	0.6275	0.9159	6.67	7.11	0.2	0.41	-1.35	0.0548	0.2703	7.26	7.11	0.11	0.41	1.11	0.1483	0.9727
14715458			6.44	6.64	0.39	0.48	-1.15	0.3217	0.8067	6.17	6.64	0.45	0.48	-1.38	0.0421	0.2329	6.72	6.64	0.3	0.48	1.06	0.976	0.9993
14715465			2.19	2.19	0.03	0.12	-1	0.8757	0.9746	2.17	2.19	0.04	0.12	-1.02	0.6445	0.8561	2.2	2.19	0.1	0.12	1.01	0.9584	0.9989
14715469	FGD2	FYVE, RhoGEF and PH domain containing 2	2.71	2.65	0.13	0.16	1.04	0.506	0.8817	2.66	2.65	0.12	0.16	1.01	0.7607	0.9103	2.76	2.65	0.11	0.16	1.08	0.1769	0.9727
14715482	LOC105611197	uncharacterized LOC105611197	2.64	2.79	0.22	0.33	-1.11	0.538	0.8928	2.63	2.79	0.33	0.33	-1.12	0.9174	0.9711	2.58	2.79	0.25	0.33	-1.16	0.648	0.9976
14715484	UBE2D2	ubiquitin conjugating enzyme E2D 2	7.57	7.68	0.19	0.11	-1.08	0.3949	0.8413	7.75	7.68	0.15	0.11	1.05	0.3483	0.6672	7.48	7.68	0.2	0.11	-1.14	0.2998	0.984
14715489	CXXC5	CXXC finger protein 5	7.31	7.3	0.17	0.18	1.01	0.9365	0.9864	7.61	7.3	0.26	0.18	1.24	0.1324	0.4264	7.34	7.3	0.13	0.18	1.03	0.8311	0.9989
14715494	PSD2	pleckstrin and Sec7 domain containing 2	2.26	2.26	0.15	0.17	1	0.5222	0.8879	2.42	2.26	0.16	0.17	1.12	0.0237	0.1644	2.28	2.26	0.11	0.17	1.01	0.8456	0.9989
14715510	PURA	purine-rich element binding protein A	8.16	8.23	0.18	0.2	-1.05	0.2908	0.791	8.43	8.23	0.22	0.2	1.15	0.2526	0.5812	8.29	8.23	0.07	0.2	1.04	0.7193	0.9976
14715512	IGIP	IgA-inducing protein	3.18	3.18	0.14	0.26	1.01	0.4776	0.8755	3.06	3.18	0.35	0.26	-1.08	0.0856	0.3414	3.1	3.18	0.18	0.26	-1.06	0.2858	0.984
14715514	LOC101117583; CYSTM1	uncharacterized LOC101117583; cysteine-rich transmembrane module containing 1	4.96	5.03	0.39	0.26	-1.05	0.662	0.927	4.95	5.03	0.3	0.26	-1.06	0.6044	0.8353	4.88	5.03	0.45	0.26	-1.11	0.6664	0.9976
14715517	SLC4A9	solute carrier family 4, sodium bicarbonate cotransporter, member 9	2.46	2.39	0.18	0.08	1.05	0.1032	0.6299	2.43	2.39	0.05	0.08	1.03	0.8089	0.9287	2.47	2.39	0.14	0.08	1.06	0.4884	0.9976
14715541	LOC101121602; EIF4EBP3	ankyrin repeat and KH domain-containing protein 1; eukaryotic translation initiation factor 4E binding protein 3	7.64	7.69	0.09	0.08	-1.04	0.5966	0.905	7.77	7.69	0.13	0.08	1.05	0.2295	0.557	7.6	7.69	0.13	0.08	-1.07	0.1907	0.9727
14715570	LOC105615270	uncharacterized LOC105615270	9.22	9.45	0.1	0.24	-1.17	0.0831	0.5979	9.67	9.45	0.1	0.24	1.17	0.0551	0.2711	9.41	9.45	0.29	0.24	-1.03	0.3064	0.984
14715573	SLC35A4; LOC105615270	solute carrier family 35, member A4; uncharacterized LOC105615270	7.67	7.67	0.25	0.25	-1	0.6953	0.9356	8.01	7.67	0.13	0.25	1.26	0.03	0.1901	7.63	7.67	0.27	0.25	-1.02	0.4205	0.9906
14715577	TMCO6	transmembrane and coiled-coil domains 6	6.45	6.44	0.17	0.22	1.01	0.6184	0.9131	6.59	6.44	0.31	0.22	1.12	0.9936	0.9972	6.44	6.44	0.11	0.22	1.01	0.547	0.9976
14715589	IK	IK cytokine, down-regulator of HLA II	7.54	7.6	0.17	0.16	-1.04	0.8848	0.9764	7.45	7.6	0.12	0.16	-1.11	0.428	0.7284	7.47	7.6	0.11	0.16	-1.09	0.5136	0.9976
14715604	WDR55	WD repeat domain 55	7.36	7.43	0.1	0.18	-1.05	0.1797	0.7237	7.58	7.43	0.14	0.18	1.11	0.0409	0.2294	7.37	7.43	0.13	0.18	-1.04	0.5982	0.9976
14715612	HARS2	histidyl-tRNA synthetase 2, mitochondrial	5.02	5.07	0.46	0.29	-1.03	0.6861	0.9324	5.47	5.07	0.38	0.29	1.32	0.0724	0.3125	4.96	5.07	0.37	0.29	-1.08	0.7802	0.9983
14715624	ZMAT2	zinc finger, matrin-type 2	7.58	7.54	0.1	0.15	1.03	0.9047	0.9819	7.7	7.54	0.09	0.15	1.12	0.0416	0.2315	7.6	7.54	0.1	0.15	1.04	0.4708	0.994
14715630	LOC101122108	protocadherin alpha-1	2.76	2.61	0.05	0.09	1.11	0.0443	0.5167	2.72	2.61	0.11	0.09	1.08	0.1565	0.4635	2.73	2.61	0.14	0.09	1.09	0.3892	0.9902
14715633	LOC105615366	protocadherin alpha-4-like	2.61	2.46	0.38	0.21	1.11	0.1833	0.7256	2.57	2.46	0.27	0.21	1.08	0.1608	0.4704	2.44	2.46	0.05	0.21	-1.02	0.5566	0.9976
14715637	LOC105615271; LOC105615368	protocadherin alpha-7-like	3.79	3.69	0.25	0.21	1.07	0.9537	0.9902	3.82	3.69	0.18	0.21	1.1	0.785	0.9197	3.75	3.69	0.12	0.21	1.04	0.5945	0.9976
14715639	SPATA24	spermatogenesis associated 24	5.76	5.78	0.21	0.16	-1.01	0.4933	0.8805	6.03	5.78	0.14	0.16	1.19	0.0282	0.183	6.12	5.78	0.22	0.16	1.27	0.0044	0.7251
14715647	DNAJC18	DnaJ (Hsp40) homolog, subfamily C, member 18	6.45	6.2	0.1	0.36	1.19	0.2286	0.7527	6.3	6.2	0.51	0.36	1.07	0.6866	0.8765	6.57	6.2	0.26	0.36	1.29	0.2592	0.9807
14715655	ECSCR	endothelial cell surface expressed chemotaxis and apoptosis regulator	7.74	7.54	0.22	0.18	1.15	0.1982	0.7367	7.14	7.54	0.1	0.18	-1.31	0.0045	0.0563	7.71	7.54	0.17	0.18	1.13	0.021	0.8513
14715663	TMEM173	transmembrane protein 173	4.99	5.21	0.29	0.19	-1.16	0.3074	0.7978	4.89	5.21	0.19	0.19	-1.25	0.0251	0.1702	5.13	5.21	0.19	0.19	-1.05	0.5566	0.9976
14715670			3.12	3.05	0.26	0.47	1.05	0.8435	0.9675	3.23	3.05	0.39	0.47	1.13	0.5604	0.8115	3.17	3.05	0.17	0.47	1.09	0.8411	0.9989
14715680	PFDN1	prefoldin subunit 1	6.45	6.65	0.3	0.47	-1.15	0.3042	0.7969	6.82	6.65	0.13	0.47	1.13	0.4418	0.738	6.54	6.65	0.16	0.47	-1.08	0.6544	0.9976
14715684			3.98	3.85	0.28	0.15	1.1	0.3432	0.818	3.58	3.85	0.23	0.15	-1.21	0.0884	0.3477	3.86	3.85	0.23	0.15	1.01	0.998	0.9997
14715689	SRA1	steroid receptor RNA activator 1	4.6	4.89	0.26	0.36	-1.22	0.042	0.509	4.91	4.89	0.13	0.36	1.02	0.8344	0.9392	4.72	4.89	0.08	0.36	-1.12	0.182	0.9727
14715694	APBB3	amyloid beta (A4) precursor protein-binding, family B, member 3	5.06	5.18	0.42	0.31	-1.09	0.9683	0.9929	4.87	5.18	0.41	0.31	-1.24	0.6241	0.8458	5.23	5.18	0.4	0.31	1.04	0.4565	0.9916
14715707	LOC105611203	uncharacterized LOC105611203	2.85	2.83	0.25	0.14	1.01	0.7705	0.9538	2.9	2.83	0.17	0.14	1.05	0.2082	0.5319	2.75	2.83	0.22	0.14	-1.06	0.7474	0.9983
14715721	CD14	CD14 molecule	6.66	6.84	0.39	0.28	-1.13	0.543	0.8942	6.76	6.84	0.1	0.28	-1.06	0.8046	0.9271	6.45	6.84	0.35	0.28	-1.31	0.2572	0.9807
14715724	NDUFA2	NADH dehydrogenase (ubiquinone) 1 alpha subcomplex, 2, 8kDa	9.51	9.61	0.17	0.24	-1.08	0.689	0.9335	10	9.61	0.09	0.24	1.3	0.0003	0.0087	9.52	9.61	0.11	0.24	-1.07	0.4487	0.9916
14715728			2.66	2.66	0.12	0.19	-1	0.7568	0.9508	2.72	2.66	0.18	0.19	1.04	0.5697	0.8159	2.8	2.66	0.19	0.19	1.1	0.1092	0.9558
14715731	HARS	histidyl-tRNA synthetase	5.57	5.87	0.18	0.2	-1.23	0.041	0.505	5.92	5.87	0.19	0.2	1.03	0.3224	0.645	5.63	5.87	0.24	0.2	-1.18	0.1969	0.9727
14715745	IL10RA	interleukin 10 receptor, alpha	3.31	3.23	0.15	0.41	1.06	0.6168	0.9122	3	3.23	0.14	0.41	-1.18	0.0448	0.2418	3.23	3.23	0.14	0.41	-1	0.6588	0.9976
14715753	TMPRSS4	transmembrane protease, serine 4	2.73	2.59	0.14	0.18	1.1	0.5702	0.8987	2.61	2.59	0.09	0.18	1.01	0.8082	0.9283	2.65	2.59	0.33	0.18	1.04	0.2416	0.9807
14715765	CD3E	CD3e molecule, epsilon (CD3-TCR complex)	4.77	5.22	0.57	0.44	-1.36	0.0718	0.5783	4.16	5.22	0.46	0.44	-2.08	0.0004	0.0097	4.95	5.22	0.25	0.44	-1.2	0.2184	0.9755
14715770	CD3G	CD3g molecule, gamma (CD3-TCR complex)	2.43	2.57	0.04	0.09	-1.1	0.0213	0.4258	2.42	2.57	0.08	0.09	-1.11	0.028	0.1828	2.38	2.57	0.09	0.09	-1.14	0.0078	0.7632
14715775	UBE4A	ubiquitination factor E4A	8.57	8.54	0.08	0.07	1.02	0.7202	0.9421	8.6	8.54	0.08	0.07	1.05	0.4221	0.7244	8.58	8.54	0.06	0.07	1.03	0.7547	0.9983
14715795	ATP5L	ATP synthase, H+ transporting, mitochondrial Fo complex, subunit G	10.66	10.68	0.1	0.15	-1.02	0.2653	0.7777	11.02	10.68	0.13	0.15	1.26	0.0002	0.0057	10.61	10.68	0.11	0.15	-1.05	0.2547	0.9807
14715798			2.19	2.17	0.09	0.1	1.01	0.6636	0.9272	2.18	2.17	0.11	0.1	1	0.813	0.9306	2.11	2.17	0.1	0.1	-1.04	0.5438	0.9976
14715803	KMT2A	lysine (K)-specific methyltransferase 2A	7.6	7.54	0.19	0.12	1.05	0.5569	0.8959	7.32	7.54	0.11	0.12	-1.16	0.0044	0.0558	7.77	7.54	0.22	0.12	1.18	0.0945	0.9459
14715834	TTC36	tetratricopeptide repeat domain 36	2.48	2.52	0.27	0.27	-1.03	0.84	0.9668	2.6	2.52	0.22	0.27	1.06	0.9064	0.9671	2.49	2.52	0.56	0.27	-1.02	0.6794	0.9976
14715837	TMEM25	transmembrane protein 25	5.23	5.55	0.26	0.24	-1.25	0.0235	0.4407	5.6	5.55	0.16	0.24	1.04	0.4469	0.7412	5.5	5.55	0.29	0.24	-1.03	0.9696	0.9989
14715845	ARCN1	archain 1	8.37	8.46	0.12	0.14	-1.06	0.3594	0.8253	8.52	8.46	0.16	0.14	1.04	0.7433	0.9019	8.47	8.46	0.09	0.14	1.01	0.8148	0.9989
14715854	PHLDB1	pleckstrin homology-like domain, family B, member 1	6.37	6.37	0.15	0.09	-1	0.8866	0.9768	6.56	6.37	0.17	0.09	1.14	0.0733	0.3144	6.48	6.37	0.09	0.09	1.08	0.1862	0.9727
14715878	CXCR5	chemokine (C-X-C motif) receptor 5	2.42	2.41	0.21	0.14	1.01	0.9926	0.9983	2.29	2.41	0.08	0.14	-1.09	0.3311	0.6529	2.6	2.41	0.33	0.14	1.14	0.1053	0.9503
14715881	UPK2	uroplakin 2	3.73	3.79	0.17	0.29	-1.04	0.662	0.927	3.63	3.79	0.33	0.29	-1.12	0.6907	0.8778	3.7	3.79	0.17	0.29	-1.06	0.6401	0.9976
14715887	FOXR1	forkhead box R1	2.37	2.41	0.1	0.12	-1.03	0.7728	0.9544	2.39	2.41	0.11	0.12	-1.02	0.6816	0.8743	2.4	2.41	0.14	0.12	-1.01	0.9694	0.9989
14715894	CCDC84	coiled-coil domain containing 84	3.99	3.86	0.25	0.16	1.09	0.3077	0.798	4.07	3.86	0.24	0.16	1.16	0.1039	0.3768	4.24	3.86	0.22	0.16	1.3	0.0324	0.8893
14715906	TRAPPC4	trafficking protein particle complex 4	6.18	6.2	0.19	0.32	-1.02	0.8256	0.9637	6.17	6.2	0.25	0.32	-1.02	0.719	0.8912	6.22	6.2	0.17	0.32	1.01	0.5161	0.9976
14715912	VPS11	vacuolar protein sorting 11 homolog (S. cerevisiae)	6.06	6.01	0.27	0.23	1.04	0.9896	0.9974	6.07	6.01	0.22	0.23	1.05	0.4719	0.759	5.97	6.01	0.17	0.23	-1.03	0.6753	0.9976
14715929	HMBS	hydroxymethylbilane synthase	4.31	4.55	0.24	0.3	-1.17	0.419	0.8535	5.41	4.55	0.41	0.3	1.82	0.001	0.0196	4.7	4.55	0.38	0.3	1.11	0.351	0.9879
14715944	C2CD2L	C2CD2-like	5.05	5.22	0.33	0.45	-1.13	0.4972	0.8813	4.85	5.22	0.38	0.45	-1.29	0.1304	0.423	5.25	5.22	0.24	0.45	1.02	0.7655	0.9983
14715958	HINFP	histone H4 transcription factor	5.33	5.4	0.2	0.3	-1.05	0.9283	0.9861	5.26	5.4	0.12	0.3	-1.1	0.5343	0.7959	5.46	5.4	0.27	0.3	1.04	0.3768	0.9882
14715969	ABCG4	ATP-binding cassette, sub-family G (WHITE), member 4	2.71	2.66	0.11	0.27	1.03	0.6745	0.9296	2.69	2.66	0.39	0.27	1.02	0.8215	0.9342	2.64	2.66	0.09	0.27	-1.02	0.392	0.9902
14715984	NLRX1	NLR family member X1	4.8	4.94	0.13	0.2	-1.1	0.1931	0.7316	4.95	4.94	0.18	0.2	1.01	0.9887	0.9953	4.87	4.94	0.26	0.2	-1.05	0.5255	0.9976
14715995	PDZD3	PDZ domain containing 3	2.69	2.45	0.21	0.47	1.18	0.7454	0.9462	2.55	2.45	0.18	0.47	1.07	0.2817	0.6088	2.63	2.45	0.11	0.47	1.13	0.3869	0.9892
14716004	CBL	Cbl proto-oncogene, E3 ubiquitin protein ligase	6.84	6.93	0.21	0.22	-1.07	0.6762	0.93	6.58	6.93	0.17	0.22	-1.28	0.0714	0.3103	6.91	6.93	0.23	0.22	-1.02	0.5385	0.9976
14716020	RNF26	ring finger protein 26	4.6	4.78	0.14	0.55	-1.13	0.8075	0.9603	4.62	4.78	0.38	0.55	-1.12	0.9691	0.9887	4.6	4.78	0.21	0.55	-1.14	0.8918	0.9989
14716022	TMPRSS13	transmembrane protease, serine 13	2.35	2.37	0.17	0.08	-1.01	0.7916	0.9582	2.39	2.37	0.12	0.08	1.02	0.8973	0.964	2.33	2.37	0.18	0.08	-1.03	0.9539	0.9989
14716034			2.33	2.29	0.14	0.08	1.03	0.3256	0.8089	2.38	2.29	0.07	0.08	1.07	0.216	0.5415	2.28	2.29	0.05	0.08	-1.01	0.7942	0.9983
14716038			2.34	2.19	0.11	0.09	1.11	0.3054	0.7972	2.38	2.19	0.19	0.09	1.14	0.0089	0.0886	2.32	2.19	0.08	0.09	1.1	0.1873	0.9727
14716041	SCN4B	sodium channel, voltage gated, type IV beta subunit	3.69	3.66	0.21	0.34	1.01	0.9597	0.9917	3.59	3.66	0.31	0.34	-1.05	0.6327	0.8501	3.7	3.66	0.4	0.34	1.02	0.5168	0.9976
14716046	SCN2B	sodium channel, voltage gated, type II beta subunit; sodium channel, voltage-gated, type II, beta subunit	4.95	5.08	0.36	0.66	-1.09	0.7158	0.9412	5.28	5.08	0.39	0.66	1.14	0.1119	0.3924	5.01	5.08	0.45	0.66	-1.05	0.6721	0.9976
14716050	AMICA1	adhesion molecule, interacts with CXADR antigen 1	3.22	3.13	0.29	0.33	1.06	0.9235	0.985	2.92	3.13	0.21	0.33	-1.16	0.2915	0.6165	3.08	3.13	0.27	0.33	-1.04	0.8027	0.9986
14716060	MPZL3	myelin protein zero-like 3	3.16	3.12	0.22	0.12	1.03	0.8275	0.9639	3.26	3.12	0.28	0.12	1.1	0.472	0.759	3.17	3.12	0.29	0.12	1.03	0.5685	0.9976
14716066	MPZL2	myelin protein zero-like 2	3.44	3.59	0.16	0.13	-1.11	0.4684	0.873	3.78	3.59	0.66	0.13	1.14	0.3813	0.6934	3.44	3.59	0.82	0.13	-1.11	0.4434	0.9913
14716071	CD3D	CD3d molecule, delta (CD3-TCR complex)	2.83	3.09	0.31	0.43	-1.2	0.1976	0.7363	2.97	3.09	0.16	0.43	-1.09	0.1687	0.4808	2.93	3.09	0.39	0.43	-1.12	0.8366	0.9989
14716077	IFT46	intraflagellar transport 46	6.2	6.26	0.28	0.2	-1.05	0.2977	0.795	6.33	6.26	0.27	0.2	1.05	0.6593	0.8636	6.47	6.26	0.15	0.2	1.16	0.0769	0.9332
14716090	TREH	trehalase (brush-border membrane glycoprotein)	2.51	2.52	0.16	0.23	-1.01	0.7975	0.9593	2.58	2.52	0.23	0.23	1.04	0.8566	0.9473	2.5	2.52	0.14	0.23	-1.01	0.2444	0.9807
14716103			4.62	4.54	0.34	0.21	1.06	0.5581	0.8959	4.67	4.54	0.47	0.21	1.1	0.4133	0.7168	4.46	4.54	0.38	0.21	-1.05	0.2337	0.9787
14716106	DDX6	DEAD (Asp-Glu-Ala-Asp) box helicase 6	8.88	8.95	0.14	0.09	-1.05	0.5018	0.8813	8.82	8.95	0.11	0.09	-1.09	0.1186	0.4031	8.87	8.95	0.16	0.09	-1.05	0.166	0.9727
14716119			2.3	2.37	0.11	0.17	-1.05	0.3228	0.8076	2.27	2.37	0.09	0.17	-1.08	0.2104	0.5348	2.34	2.37	0.2	0.17	-1.02	0.5258	0.9976
14716122	BCL9L	B-cell CLL/lymphoma 9-like	5.35	5.29	0.26	0.14	1.04	0.8792	0.9754	5.53	5.29	0.29	0.14	1.19	0.1301	0.4222	5.36	5.29	0.16	0.14	1.05	0.7189	0.9976
14716134			9.97	9.98	0.08	0.1	-1.01	0.6976	0.9356	9.93	9.98	0.2	0.1	-1.03	0.1868	0.5059	10.04	9.98	0.12	0.1	1.05	0.4807	0.9962
14716139	SLC37A4	solute carrier family 37 (glucose-6-phosphate transporter), member 4	5.75	5.83	0.28	0.15	-1.06	0.8221	0.9636	5.88	5.83	0.33	0.15	1.04	0.8776	0.9549	5.67	5.83	0.32	0.15	-1.12	0.2178	0.9755
14716149	HYOU1	hypoxia up-regulated 1	5.93	6.11	0.77	0.39	-1.13	0.2902	0.791	5.98	6.11	0.25	0.39	-1.09	0.7834	0.9193	5.89	6.11	0.24	0.39	-1.16	0.7893	0.9983
14716166	H2AFX	H2A histone family, member X	7.04	7.34	0.27	0.34	-1.23	0.1194	0.6536	6.7	7.34	0.1	0.34	-1.56	0.0002	0.0072	7.36	7.34	0.35	0.34	1.02	0.5546	0.9976
14716168	DPAGT1	dolichyl-phosphate (UDP-N-acetylglucosamine) N-acetylglucosaminephosphotransferase 1 (GlcNAc-1-P transferase)	6.8	6.83	0.17	0.34	-1.02	0.9454	0.9891	6.76	6.83	0.21	0.34	-1.05	0.7019	0.8844	6.88	6.83	0.16	0.34	1.04	0.7934	0.9983
14716178	CCDC153	coiled-coil domain containing 153	2.85	2.87	0.34	0.59	-1.02	0.5484	0.8949	3.04	2.87	0.43	0.59	1.12	0.7058	0.8857	2.91	2.87	0.51	0.59	1.03	0.5542	0.9976
14716184	MCAM	melanoma cell adhesion molecule	6.42	6.66	0.29	0.36	-1.18	0.3869	0.838	5.81	6.66	0.16	0.36	-1.8	7.04e-05	0.0028	6.39	6.66	0.25	0.36	-1.21	0.7014	0.9976
14716198			4.74	5.2	0.28	0.11	-1.38	7.7e-05	0.0864	5.23	5.2	0.2	0.11	1.02	0.623	0.8453	5.14	5.2	0.08	0.11	-1.04	0.7232	0.9976
14716200	MFRP	membrane frizzled-related protein	2.58	2.49	0.1	0.14	1.07	0.2797	0.7854	2.65	2.49	0.22	0.14	1.12	0.088	0.3465	2.6	2.49	0.13	0.14	1.08	0.3107	0.984
14716213	USP2	ubiquitin specific peptidase 2	7.96	7.86	0.06	0.3	1.07	0.4568	0.8678	8.52	7.86	0.14	0.3	1.58	1.53e-06	0.0002	7.99	7.86	0.08	0.3	1.09	0.1266	0.9727
14716224	THY1	Thy-1 cell surface antigen	7.8	8.03	0.12	0.41	-1.18	0.4236	0.8553	7.02	8.03	0.35	0.41	-2.02	3.95e-06	0.0003	7.92	8.03	0.28	0.41	-1.08	0.5289	0.9976
14716227			3.58	3.65	0.27	0.3	-1.05	0.8459	0.9683	3.41	3.65	0.24	0.3	-1.18	0.2624	0.5902	3.47	3.65	0.28	0.3	-1.14	0.3091	0.984
14716229			2.39	2.36	0.07	0.08	1.02	0.517	0.8861	2.51	2.36	0.13	0.08	1.11	0.0263	0.1759	2.46	2.36	0.1	0.08	1.07	0.1769	0.9727
14716233	SNRPB2	small nuclear ribonucleoprotein polypeptide B	6.4	6.26	0.18	0.35	1.1	0.2759	0.7838	6.39	6.26	0.21	0.35	1.09	0.4033	0.7101	6.51	6.26	0.09	0.35	1.19	0.0619	0.9317
14716240	OTOR	otoraplin	3.19	3.95	0.58	0.81	-1.69	0.0855	0.5996	2.55	3.95	0.11	0.81	-2.63	0.0031	0.0427	4.79	3.95	1.26	0.81	1.8	0.1394	0.9727
14716244	NANP	N-acetylneuraminic acid phosphatase	4.59	4.52	0.2	0.27	1.05	0.8702	0.9732	4.51	4.52	0.38	0.27	-1.01	0.8852	0.9588	4.42	4.52	0.18	0.27	-1.07	0.4626	0.9923
14716246			5.22	5.38	0.24	0.13	-1.12	0.6109	0.9102	4.96	5.38	0.32	0.13	-1.33	0.0008	0.0164	5.41	5.38	0.12	0.13	1.02	0.7706	0.9983
14716263			2.1	2.07	0.02	0.07	1.02	0.8574	0.9703	2.2	2.07	0.1	0.07	1.1	0.098	0.3668	2.09	2.07	0.07	0.07	1.01	0.6705	0.9976
14716269	LYRM7	LYR motif containing 7	7.32	7.23	0.25	0.22	1.06	0.1121	0.6423	7.53	7.23	0.24	0.22	1.23	0.0132	0.1142	7.45	7.23	0.28	0.22	1.17	0.0645	0.9317
14716274	CDC42SE2	CDC42 small effector 2	6.46	6.55	0.24	0.35	-1.07	0.5442	0.8944	6.48	6.55	0.22	0.35	-1.05	0.8696	0.9519	6.59	6.55	0.11	0.35	1.03	0.6423	0.9976
14716278	HINT1	histidine triad nucleotide binding protein 1	7.45	7.43	0.16	0.14	1.02	0.824	0.9637	7.56	7.43	0.19	0.14	1.09	0.0695	0.3062	7.5	7.43	0.06	0.14	1.05	0.3756	0.9882
14716282	RAPGEF6	Rap guanine nucleotide exchange factor 6	5.39	5.49	0.31	0.28	-1.08	0.3532	0.8219	5.31	5.49	0.17	0.28	-1.14	0.5627	0.8132	5.42	5.49	0.39	0.28	-1.05	0.8276	0.9989
14716306	FNIP1	folliculin interacting protein 1	7.39	7.33	0.1	0.2	1.04	0.399	0.8434	7.32	7.33	0.16	0.2	-1.01	0.8241	0.9358	7.43	7.33	0.14	0.2	1.07	0.2006	0.9727
14716324	LOC101103752; LOC101104006	putative killer cell immunoglobulin-like receptor like protein KIR3DP1	2.97	3.03	0.22	0.17	-1.04	0.7105	0.9396	3.23	3.03	0.36	0.17	1.15	0.0773	0.3229	3.12	3.03	0.21	0.17	1.07	0.3293	0.984
14716330			2.27	2.16	0.11	0.08	1.08	0.2337	0.7562	2.21	2.16	0.15	0.08	1.04	0.5785	0.821	2.14	2.16	0.07	0.08	-1.01	0.4352	0.9912
14716332	EBF3	early B-cell factor 3	6.79	6.69	0.12	0.13	1.07	0.1893	0.7289	6.75	6.69	0.21	0.13	1.04	0.4379	0.736	6.85	6.69	0.12	0.13	1.11	0.1049	0.9503
14716344			2.47	2.39	0.2	0.17	1.06	0.5794	0.9018	2.45	2.39	0.23	0.17	1.04	0.3201	0.6432	2.34	2.39	0.07	0.17	-1.04	0.5573	0.9976
14716347	MGMT	O-6-methylguanine-DNA methyltransferase	2.91	2.83	0.14	0.3	1.06	0.9077	0.9827	2.78	2.83	0.33	0.3	-1.03	0.6869	0.8765	2.95	2.83	0.16	0.3	1.09	0.8426	0.9989
14716350			3.21	2.99	0.18	0.12	1.16	0.0299	0.4719	2.97	2.99	0.12	0.12	-1.02	0.8182	0.9324	3.01	2.99	0.18	0.12	1.01	0.9586	0.9989
14716356			2.94	2.86	0.19	0.19	1.06	0.1655	0.7065	2.72	2.86	0.18	0.19	-1.1	0.4971	0.7736	2.63	2.86	0.19	0.19	-1.17	0.341	0.9851
14716358	LOC101103883	olfactory receptor-like protein OLF4	2.08	2.07	0.26	0.08	1	0.5675	0.898	2.07	2.07	0.12	0.08	-1	0.9057	0.9668	2.08	2.07	0.28	0.08	1	0.5591	0.9976
14716360	LOC101104135	olfactory receptor 7A10-like	2.24	2.21	0.28	0.06	1.02	0.2099	0.7416	2.46	2.21	0.17	0.06	1.19	0.039	0.222	2.15	2.21	0.22	0.06	-1.04	0.8159	0.9989
14716362	TP53BP2	tumor protein p53 binding protein 2	7.04	6.95	0.25	0.08	1.07	0.6746	0.9296	6.82	6.95	0.12	0.08	-1.09	0.1965	0.5182	6.98	6.95	0.09	0.08	1.03	0.5722	0.9976
14716380	KNTC1	kinetochore associated 1	2.65	2.53	0.23	0.23	1.08	0.3885	0.8392	2.54	2.53	0.09	0.23	1.01	0.9417	0.9798	2.61	2.53	0.12	0.23	1.05	0.6369	0.9976
14716397	SUSD4	sushi domain containing 4	2.45	2.41	0.16	0.16	1.03	0.2798	0.7854	2.43	2.41	0.07	0.16	1.01	0.9678	0.9883	2.39	2.41	0.09	0.16	-1.02	0.6318	0.9976
14716406	TLR5	toll-like receptor 5	2.47	2.42	0.2	0.19	1.04	0.3993	0.8436	2.44	2.42	0.07	0.19	1.02	0.5412	0.8002	2.45	2.42	0.15	0.19	1.02	0.9525	0.9989
14716408			2.39	2.19	0.24	0.04	1.15	0.0125	0.3633	2.42	2.19	0.19	0.04	1.18	0.0147	0.1215	2.41	2.19	0.09	0.04	1.17	0.0364	0.9021
14716412	AIDA	axin interactor, dorsalization associated	8.29	8.31	0.07	0.12	-1.01	0.689	0.9335	8.3	8.31	0.08	0.12	-1.01	0.7252	0.8941	8.4	8.31	0.12	0.12	1.06	0.248	0.9807
14716423	TAF1A	TATA box binding protein (TBP)-associated factor, RNA polymerase I, A, 48kDa	3.43	3.7	0.43	0.28	-1.21	0.8059	0.9601	3.48	3.7	0.28	0.28	-1.16	0.5186	0.7865	3.7	3.7	0.14	0.28	1.01	0.6858	0.9976
14716434	HHIPL2	HHIP-like 2	2.56	2.33	0.18	0.05	1.17	0.0026	0.254	2.32	2.33	0.09	0.05	-1.01	0.7858	0.9201	2.38	2.33	0.07	0.05	1.03	0.4029	0.9902
14716444	CAPN2	calpain 2, (m/II) large subunit	7.28	7.36	0.17	0.11	-1.06	0.2462	0.7644	7.33	7.36	0.13	0.11	-1.02	0.5702	0.816	7.37	7.36	0.09	0.11	1	0.9533	0.9989
14716461	CCDC185	coiled-coil domain containing 185	2.4	2.4	0.11	0.11	-1	0.479	0.8757	2.43	2.4	0.16	0.11	1.02	0.3206	0.6435	2.35	2.4	0.08	0.11	-1.04	0.8519	0.9989
14716464	DISP1	dispatched homolog 1 (Drosophila)	6.02	6.06	0.19	0.21	-1.03	0.6123	0.9112	6.21	6.06	0.17	0.21	1.11	0.1672	0.4786	6.21	6.06	0.15	0.21	1.1	0.0796	0.9332
14716472	FAM177B	family with sequence similarity 177, member B	2.27	2.26	0.07	0.07	1.01	0.3471	0.8191	2.3	2.26	0.05	0.07	1.03	0.1568	0.4643	2.24	2.26	0.1	0.07	-1.01	0.9185	0.9989
14716477	BROX	BRO1 domain and CAAX motif containing	7.2	7.02	0.17	0.17	1.13	0.0103	0.3496	7.13	7.02	0.2	0.17	1.08	0.0237	0.1644	7.3	7.02	0.31	0.17	1.21	0.01	0.8182
14716490	MIA3	melanoma inhibitory activity family, member 3	8.42	8.35	0.09	0.07	1.05	0.1102	0.6401	8.45	8.35	0.07	0.07	1.07	0.0407	0.2282	8.39	8.35	0.12	0.07	1.02	0.679	0.9976
14716513			2.61	2.66	0.17	0.22	-1.04	0.4767	0.8755	2.67	2.66	0.13	0.22	1.01	0.7942	0.9236	2.73	2.66	0.22	0.22	1.05	0.8902	0.9989
14716516			2.62	2.61	0.17	0.11	1.01	0.4556	0.867	2.73	2.61	0.22	0.11	1.08	0.0743	0.3167	2.52	2.61	0.07	0.11	-1.07	0.4805	0.9962
14716518	TAF4	TAF4 RNA polymerase II, TATA box binding protein (TBP)-associated factor, 135kDa	5.63	5.71	0.3	0.1	-1.05	0.4788	0.8757	5.67	5.71	0.13	0.1	-1.03	0.9014	0.9649	5.73	5.71	0.21	0.1	1.02	0.6014	0.9976
14716525	TAF4	TAF4 RNA polymerase II, TATA box binding protein (TBP)-associated factor, 135kDa	6.85	6.84	0.24	0.18	1.01	0.4379	0.8602	6.77	6.84	0.15	0.18	-1.05	0.4869	0.7682	6.77	6.84	0.16	0.18	-1.05	0.6205	0.9976
14716533			2.66	2.77	0.17	0.16	-1.08	0.6204	0.9138	2.86	2.77	0.08	0.16	1.07	0.3583	0.6747	2.81	2.77	0.12	0.16	1.03	0.5643	0.9976
14716536			2.61	2.63	0.04	0.14	-1.01	0.9366	0.9864	2.71	2.63	0.18	0.14	1.06	0.1444	0.446	2.61	2.63	0.07	0.14	-1.01	0.9703	0.9989
14716540	CDH4	cadherin 4, type 1, R-cadherin (retinal)	2.71	2.61	0.2	0.13	1.07	0.1273	0.6624	2.84	2.61	0.12	0.13	1.17	0.0264	0.1762	2.69	2.61	0.05	0.13	1.06	0.7731	0.9983
14716555			2.83	2.99	0.51	0.46	-1.12	0.9253	0.9855	2.76	2.99	0.54	0.46	-1.17	0.6133	0.8398	2.62	2.99	0.39	0.46	-1.29	0.4517	0.9916
14716561	SPESP1	sperm equatorial segment protein 1	2.32	2.24	0.04	0.1	1.06	0.3686	0.8296	2.33	2.24	0.07	0.1	1.07	0.1891	0.5088	2.29	2.24	0.06	0.1	1.03	0.7958	0.9983
14716563	ACYP2	acylphosphatase 2, muscle type	6.41	6.46	0.34	0.21	-1.03	0.966	0.9924	6.77	6.46	0.31	0.21	1.24	0.047	0.2479	6.7	6.46	0.35	0.21	1.18	0.3954	0.9902
14716566	C3H2orf73; C11H2orf73	chromosome 3 open reading frame, human C2orf73; chromosome 11 open reading frame, human C2orf73	2.58	2.62	0.07	0.13	-1.03	0.5935	0.9047	2.6	2.62	0.11	0.13	-1.01	0.8354	0.9394	2.62	2.62	0.15	0.13	1	0.8941	0.9989
14716571	SPTBN1	spectrin, beta, non-erythrocytic 1	10.42	10.44	0.09	0.09	-1.01	0.9935	0.9985	10.38	10.44	0.03	0.09	-1.04	0.6009	0.8333	10.36	10.44	0.07	0.09	-1.05	0.573	0.9976
14716601	EML6	echinoderm microtubule associated protein like 6	2.44	2.53	0.13	0.17	-1.06	0.1705	0.7133	2.51	2.53	0.13	0.17	-1.01	0.8047	0.9272	2.73	2.53	0.26	0.17	1.15	0.1016	0.9503
14716605	EML6	echinoderm microtubule associated protein like 6	2.49	2.56	0.11	0.05	-1.04	0.9642	0.9923	2.46	2.56	0.07	0.05	-1.07	0.1474	0.4504	2.46	2.56	0.12	0.05	-1.07	0.1863	0.9727
14716643			2.34	2.24	0.1	0.16	1.07	0.7265	0.943	2.24	2.24	0.14	0.16	-1	0.3846	0.6962	2.25	2.24	0.08	0.16	1	0.396	0.9902
14716645	RPS27A	ribosomal protein S27a	5.38	5.42	0.06	0.18	-1.03	0.6826	0.9311	5.29	5.42	0.17	0.18	-1.1	0.3614	0.6772	5.49	5.42	0.16	0.18	1.05	0.3788	0.9882
14716649	LOC101122262; PRORSD1	prolyl-tRNA synthetase associated domain-containing protein 1; prdX-deacylase domain-containing protein 1	3.49	3.63	0.13	0.25	-1.1	0.3318	0.8125	3.71	3.63	0.31	0.25	1.06	0.6021	0.8339	3.34	3.63	0.15	0.25	-1.22	0.0244	0.8703
14716652			2.5	2.46	0.07	0.2	1.03	0.7787	0.9559	2.51	2.46	0.1	0.2	1.03	0.8299	0.9374	2.59	2.46	0.18	0.2	1.09	0.533	0.9976
14716657	RTN4	reticulon 4	9.15	8.98	0.13	0.29	1.13	0.1862	0.7276	8.96	8.98	0.11	0.29	-1.01	0.5611	0.8121	9.1	8.98	0.16	0.29	1.09	0.381	0.9884
14716666	CLHC1	clathrin heavy chain linker domain containing 1	2.66	2.56	0.28	0.38	1.08	0.8751	0.9745	2.6	2.56	0.37	0.38	1.03	0.7033	0.885	2.55	2.56	0.37	0.38	-1.01	0.8895	0.9989
14716678	MTIF2	mitochondrial translational initiation factor 2	6.02	6.03	0.16	0.26	-1.01	0.2824	0.7864	6.34	6.03	0.27	0.26	1.24	0.004	0.0516	5.98	6.03	0.24	0.26	-1.04	0.4623	0.9922
14716692	CCDC88A	coiled-coil domain containing 88A	7.22	7.34	0.23	0.13	-1.09	0.1408	0.6768	7.21	7.34	0.12	0.13	-1.1	0.0662	0.2983	7.2	7.34	0.13	0.13	-1.1	0.0948	0.9468
14716718	LOC101114419; SPIN2	spindlin-2; spindlin family, member 2	2.47	2.33	0.21	0.32	1.1	0.8929	0.9787	2.36	2.33	0.09	0.32	1.02	0.4788	0.7621	2.38	2.33	0.08	0.32	1.03	0.6253	0.9976
14716720	SLC46A1	solute carrier family 46 (folate transporter), member 1	3.88	4.04	0.18	0.42	-1.12	0.2011	0.7389	3.91	4.04	0.34	0.42	-1.1	0.1305	0.4231	3.79	4.04	0.25	0.42	-1.19	0.1538	0.9727
14716726	VTN	vitronectin	2.2	2.16	0.17	0.1	1.03	0.7761	0.9549	2.26	2.16	0.64	0.1	1.07	0.0211	0.1521	2.19	2.16	0.11	0.1	1.02	0.9223	0.9989
14716734	SEBOX	SEBOX homeobox	3.25	3.01	0.24	0.17	1.18	0.2211	0.7486	3	3.01	0.23	0.17	-1.01	0.9935	0.9972	3.1	3.01	0.43	0.17	1.06	0.2785	0.984
14716739	POLDIP2	polymerase (DNA-directed), delta interacting protein 2	9.24	9.23	0.13	0.15	1.01	0.3507	0.8209	9.64	9.23	0.08	0.15	1.33	0.0007	0.016	9.25	9.23	0.15	0.15	1.01	0.4012	0.9902
14716749	IFT20	intraflagellar transport 20	6.05	6.11	0.21	0.25	-1.04	0.7909	0.9582	6.28	6.11	0.22	0.25	1.13	0.2614	0.5895	6.02	6.11	0.09	0.25	-1.07	0.5798	0.9976
14716755			2.59	2.56	0.09	0.13	1.02	0.235	0.7577	2.6	2.56	0.05	0.13	1.03	0.224	0.5508	2.51	2.56	0.09	0.13	-1.03	0.4515	0.9916
14716757	CDH9	cadherin 9, type 2 (T1-cadherin)	2	1.99	0.03	0.05	1.01	0.7765	0.955	2.03	1.99	0.16	0.05	1.03	0.0621	0.2884	2.02	1.99	0.05	0.05	1.02	0.8221	0.9989
14716769	SLC13A2	solute carrier family 13 (sodium-dependent dicarboxylate transporter), member 2	2.35	2.31	0.06	0.21	1.03	0.929	0.9861	2.28	2.31	0.14	0.21	-1.02	0.7024	0.8844	2.36	2.31	0.14	0.21	1.04	0.6776	0.9976
14716781	SARM1	sterile alpha and TIR motif containing 1	4.48	4.68	0.2	0.35	-1.15	0.1475	0.6868	4.23	4.68	0.34	0.35	-1.36	0.0022	0.0341	4.59	4.68	0.18	0.35	-1.06	0.4537	0.9916
14716792	TMEM199	transmembrane protein 199	5.74	5.86	0.34	0.19	-1.08	0.2659	0.7777	6	5.86	0.2	0.19	1.1	0.5884	0.8262	5.96	5.86	0.15	0.19	1.07	0.5814	0.9976
14716799	TNFAIP1	tumor necrosis factor, alpha-induced protein 1 (endothelial)	7.65	7.6	0.07	0.08	1.04	0.7024	0.9371	7.52	7.6	0.32	0.08	-1.06	0.4912	0.7705	7.59	7.6	0.21	0.08	-1.01	0.9247	0.9989
14716806	TMEM97	transmembrane protein 97	6.77	7.07	0.12	0.13	-1.23	0.0224	0.4322	6.94	7.07	0.23	0.13	-1.09	0.4958	0.7726	7.04	7.07	0.32	0.13	-1.02	0.3922	0.9902
14716810			2.59	2.57	0.11	0.1	1.02	0.9109	0.9833	2.6	2.57	0.16	0.1	1.02	0.7174	0.8906	2.57	2.57	0.1	0.1	1	0.7759	0.9983
14716817	CIPC	CLOCK-interacting pacemaker	5.67	5.48	0.22	0.21	1.14	0.2018	0.7402	6.01	5.48	0.17	0.21	1.45	0.0011	0.0201	5.63	5.48	0.22	0.21	1.11	0.3471	0.9871
14716822	TMEM63C	transmembrane protein 63C	2.31	2.3	0.05	0.06	1.01	0.8739	0.9745	2.38	2.3	0.09	0.06	1.06	0.2625	0.5904	2.36	2.3	0.11	0.06	1.04	0.3879	0.9892
14716845	GSTZ1	glutathione S-transferase zeta 1	4.4	4.47	0.31	0.25	-1.05	0.5098	0.8838	4.76	4.47	0.18	0.25	1.22	0.0469	0.2479	4.52	4.47	0.2	0.25	1.04	0.8814	0.9989
14716853	SAMD15	sterile alpha motif domain containing 15	2.68	2.63	0.27	0.08	1.04	0.0998	0.6241	3.03	2.63	0.3	0.08	1.33	0.0041	0.0527	2.79	2.63	0.14	0.08	1.12	0.0932	0.9451
14716857	AHSA1	AHA1, activator of heat shock 90kDa protein ATPase homolog 1 (yeast)	7.52	7.48	0.46	0.18	1.03	0.1448	0.6834	7.65	7.48	0.18	0.18	1.13	0.2593	0.5877	7.55	7.48	0.17	0.18	1.05	0.6739	0.9976
14716866	SLIRP	SRA stem-loop interacting RNA binding protein	8.64	8.76	0.12	0.14	-1.08	0.093	0.6162	8.86	8.76	0.09	0.14	1.07	0.047	0.2479	8.71	8.76	0.1	0.14	-1.04	0.8594	0.9989
14716871	IRF2BPL	interferon regulatory factor 2 binding protein-like	6.14	6.06	0.15	0.29	1.05	0.9479	0.9894	6.35	6.06	0.13	0.29	1.22	0.0223	0.1579	6.08	6.06	0.21	0.29	1.01	0.6289	0.9976
14716874	ZDHHC22	zinc finger, DHHC-type containing 22	2.5	2.49	0.2	0.24	1	0.5308	0.8913	2.54	2.49	0.1	0.24	1.03	0.5549	0.8089	2.48	2.49	0.12	0.24	-1.01	0.9039	0.9989
14716879	NGB	neuroglobin	2.94	3.25	0.21	0.7	-1.23	0.0232	0.4374	2.98	3.25	0.31	0.7	-1.2	0.0292	0.1866	3.09	3.25	0.13	0.7	-1.12	0.0414	0.9163
14716883	POMT2	protein-O-mannosyltransferase 2	5.23	5.13	0.14	0.27	1.07	0.9263	0.9857	5.38	5.13	0.19	0.27	1.19	0.2893	0.615	5.19	5.13	0.38	0.27	1.04	0.9837	0.9993
14716904	TMED8	transmembrane p24 trafficking protein family member 8	4.26	4.3	0.21	0.18	-1.03	0.5036	0.8813	4.2	4.3	0.2	0.18	-1.07	0.8024	0.9264	4.37	4.3	0.15	0.18	1.05	0.6822	0.9976
14716910	NOXRED1	NADP-dependent oxidoreductase domain containing 1	2.39	2.28	0.07	0.14	1.08	0.1446	0.6832	2.33	2.28	0.09	0.14	1.04	0.335	0.6566	2.3	2.28	0.04	0.14	1.01	0.9711	0.9989
14716917	VIPAS39	VPS33B interacting protein, apical-basolateral polarity regulator, spe-39 homolog	7.06	6.78	0.2	0.17	1.21	0.2828	0.7864	6.94	6.78	0.06	0.17	1.12	0.205	0.5282	6.9	6.78	0.16	0.17	1.08	0.4934	0.9976
14716934	ISM2	isthmin 2	3.08	3.02	0.21	0.26	1.04	0.8064	0.9602	3.03	3.02	0.23	0.26	1.01	0.9271	0.9749	2.99	3.02	0.15	0.26	-1.02	0.5429	0.9976
14716940	SPTLC2	serine palmitoyltransferase, long chain base subunit 2	7.14	7.34	0.16	0.16	-1.15	0.047	0.5233	7.24	7.34	0.07	0.16	-1.07	0.4892	0.7691	7.24	7.34	0.08	0.16	-1.07	0.3526	0.9879
14716952	ALKBH1	alkB homolog 1, histone H2A dioxygenase	4.27	4.35	0.19	0.13	-1.06	0.2688	0.7791	4.35	4.35	0.12	0.13	-1	0.9958	0.9986	4.34	4.35	0.18	0.13	-1.01	0.9937	0.9995
14716959	SNW1	SNW domain containing 1	6.34	6.3	0.22	0.14	1.02	0.9431	0.9885	6.42	6.3	0.15	0.14	1.09	0.4412	0.7378	6.33	6.3	0.3	0.14	1.02	0.1907	0.9727
14716973	NFIA	nuclear factor I/A	9.97	9.99	0.19	0.17	-1.01	0.988	0.9971	9.84	9.99	0.12	0.17	-1.11	0.1917	0.5123	9.97	9.99	0.1	0.17	-1.01	0.8935	0.9989
14716983			5.87	5.84	0.21	0.17	1.02	0.3392	0.8161	5.7	5.84	0.16	0.17	-1.1	0.374	0.6875	5.84	5.84	0.14	0.17	-1	0.3887	0.9901
14717007			2.04	2.03	0.11	0.06	1	0.3357	0.8145	2.06	2.03	0.09	0.06	1.02	0.6085	0.8373	2.04	2.03	0.1	0.06	1	0.9898	0.9993
14717011	TM2D1	TM2 domain containing 1	6.35	6.41	0.15	0.24	-1.04	0.8436	0.9675	6.5	6.41	0.2	0.24	1.06	0.5997	0.833	6.38	6.41	0.26	0.24	-1.02	0.9457	0.9989
14717018	SUN5	Sad1 and UNC84 domain containing 5	2.21	2.28	0.1	0.1	-1.04	0.8786	0.9754	2.34	2.28	0.1	0.1	1.04	0.3242	0.6469	2.25	2.28	0.12	0.1	-1.02	0.7423	0.9978
14717032	COMMD7	COMM domain containing 7	6.29	6.27	0.22	0.21	1.01	0.8748	0.9745	6.32	6.27	0.18	0.21	1.04	0.7809	0.9184	6.43	6.27	0.17	0.21	1.12	0.2516	0.9807
14717040	NOL4L	nucleolar protein 4-like	4.77	5.14	0.38	0.35	-1.3	0.2896	0.7907	4.59	5.14	0.38	0.35	-1.46	0.0144	0.1198	4.75	5.14	0.41	0.35	-1.32	0.5048	0.9976
14717052	PLAGL2	pleiomorphic adenoma gene-like 2	4.18	4.12	0.28	0.22	1.04	0.5613	0.896	4.02	4.12	0.31	0.22	-1.08	0.8014	0.9262	4.01	4.12	0.15	0.22	-1.08	0.8208	0.9989
14717055			2.56	2.48	0.22	0.25	1.06	0.8981	0.9798	2.43	2.48	0.32	0.25	-1.04	0.7047	0.8853	2.67	2.48	0.29	0.25	1.14	0.5399	0.9976
14717057			2.14	2.27	0.16	0.19	-1.09	0.4948	0.8813	2.22	2.27	0.11	0.19	-1.03	0.8253	0.9362	2.29	2.27	0.22	0.19	1.02	0.5717	0.9976
14717071	LOC105611329	WD repeat-containing protein on Y chromosome	2.47	2.48	0.14	0.14	-1.01	0.6245	0.915	2.45	2.48	0.23	0.14	-1.01	0.2792	0.6061	2.55	2.48	0.15	0.14	1.06	0.517	0.9976
14717090	DNMT3B	microtubule-associated protein RP/EB family member 1	8.13	8.29	0.25	0.26	-1.12	0.274	0.7829	8.09	8.29	0.26	0.26	-1.15	0.1799	0.4946	8.26	8.29	0.17	0.26	-1.02	0.9849	0.9993
14717095	DNMT3B	DNA (cytosine-5-)-methyltransferase 3 beta	2.92	2.84	0.19	0.19	1.05	0.1738	0.7177	2.72	2.84	0.1	0.19	-1.09	0.4782	0.762	3.01	2.84	0.09	0.19	1.12	0.0168	0.8291
14717118	ASXL1	additional sex combs like transcriptional regulator 1	6.34	6.34	0.08	0.17	-1	0.6554	0.9242	6.17	6.34	0.21	0.17	-1.13	0.0425	0.2339	6.66	6.34	0.22	0.17	1.24	0.0122	0.8185
14717132	KIF3B	kinesin family member 3B	4.79	4.75	0.14	0.19	1.03	0.8159	0.9623	4.67	4.75	0.21	0.19	-1.05	0.5047	0.778	4.7	4.75	0.17	0.19	-1.04	0.6039	0.9976
14717141	POFUT1	protein O-fucosyltransferase 1	5.74	5.55	0.33	0.09	1.14	0.6427	0.9204	5.33	5.55	0.32	0.09	-1.17	0.208	0.5317	5.72	5.55	0.15	0.09	1.12	0.2135	0.9746
14717149	TM9SF4	transmembrane 9 superfamily protein member 4	7.69	7.78	0.11	0.2	-1.06	0.5458	0.8946	7.85	7.78	0.11	0.2	1.05	0.2334	0.5618	7.72	7.78	0.11	0.2	-1.04	0.4772	0.9962
14717166	HCK	HCK proto-oncogene, Src family tyrosine kinase	3.58	3.53	0.28	0.23	1.03	0.2363	0.7585	3.36	3.53	0.12	0.23	-1.13	0.1461	0.4484	3.54	3.53	0.28	0.23	1.01	0.7427	0.9978
14717178			4.89	4.84	0.38	0.28	1.03	0.5077	0.8826	4.83	4.84	0.19	0.28	-1.01	0.688	0.8766	5.14	4.84	0.22	0.28	1.23	0.5043	0.9976
14717185			2.83	3.13	0.14	0.21	-1.23	0.0344	0.4828	2.78	3.13	0.06	0.21	-1.27	0.0026	0.0381	2.95	3.13	0.2	0.21	-1.14	0.1178	0.9685
14717202	TMBIM4	transmembrane BAX inhibitor motif containing 4	8.99	8.95	0.08	0.06	1.03	0.7502	0.9477	9.02	8.95	0.12	0.06	1.05	0.2128	0.5373	8.94	8.95	0.09	0.06	-1	0.7414	0.9978
14717209	LLPH	LLP homolog, long-term synaptic facilitation (Aplysia)	6.28	6.3	0.32	0.31	-1.01	0.9142	0.9839	6.47	6.3	0.24	0.31	1.12	0.4531	0.7451	6.2	6.3	0.15	0.31	-1.07	0.5249	0.9976
14717212			2.36	2.37	0.21	0.1	-1	0.1384	0.6738	2.4	2.37	0.06	0.1	1.02	0.5414	0.8003	2.29	2.37	0.05	0.1	-1.06	0.5054	0.9976
14717215	WIF1	WNT inhibitory factor 1	3.39	3.74	0.13	0.33	-1.27	0.0733	0.5817	3.27	3.74	0.23	0.33	-1.38	0.0362	0.2129	3.45	3.74	0.52	0.33	-1.22	0.3255	0.984
14717226			2.48	2.33	0.2	0.09	1.1	0.2325	0.7553	2.45	2.33	0.18	0.09	1.08	0.3186	0.6416	2.23	2.33	0.26	0.09	-1.08	0.7194	0.9976
14717228	GNS	glucosamine (N-acetyl)-6-sulfatase	8.61	8.63	0.09	0.16	-1.01	0.8615	0.9709	8.4	8.63	0.08	0.16	-1.17	0.0061	0.0694	8.6	8.63	0.09	0.16	-1.02	0.6501	0.9976
14717242	HELB	helicase (DNA) B	5.07	5.04	0.21	0.23	1.02	0.9193	0.9848	5.02	5.04	0.35	0.23	-1.01	0.4104	0.7153	5.18	5.04	0.26	0.23	1.1	0.4624	0.9922
14717256	IRAK3	interleukin-1 receptor-associated kinase 3	4.64	4.55	0.27	0.14	1.07	0.8104	0.9607	4.53	4.55	0.16	0.14	-1.01	0.5004	0.7753	4.65	4.55	0.25	0.14	1.07	0.354	0.9879
14717268	HMGA2	high mobility group AT-hook 2	3.36	3.45	0.43	0.31	-1.07	0.6083	0.909	3.43	3.45	0.09	0.31	-1.02	0.9946	0.9979	3.44	3.45	0.16	0.31	-1.01	0.9983	0.9997
14717271			2.52	2.37	0.17	0.12	1.11	0.1086	0.6388	2.41	2.37	0.09	0.12	1.03	0.5937	0.8295	2.35	2.37	0.09	0.12	-1.02	0.7077	0.9976
14717273	MSRB3	methionine sulfoxide reductase B3	9.27	9.15	0.08	0.17	1.09	0.5519	0.8958	9.4	9.15	0.07	0.17	1.19	0.0315	0.196	9.26	9.15	0.11	0.17	1.08	0.5301	0.9976
14717277	LEMD3	LEM domain containing 3	5.65	5.66	0.29	0.3	-1.01	0.7523	0.9489	5.73	5.66	0.26	0.3	1.05	0.1859	0.5045	5.66	5.66	0.28	0.3	1.01	0.4561	0.9916
14717292	LOC105609952	eukaryotic initiation factor 4A-III-like	6.93	6.9	0.15	0.2	1.02	0.8798	0.9754	7.03	6.9	0.2	0.2	1.09	0.531	0.7937	6.7	6.9	0.29	0.2	-1.15	0.8158	0.9989
14717294	TBC1D30	TBC1 domain family, member 30	3.96	3.97	0.12	0.3	-1	0.3897	0.8397	3.95	3.97	0.13	0.3	-1.01	0.2114	0.5355	3.98	3.97	0.15	0.3	1.01	0.7684	0.9983
14717307	RASSF3	Ras association (RalGDS/AF-6) domain family member 3	6.44	6.56	0.1	0.09	-1.08	0.4524	0.8653	6.46	6.56	0.16	0.09	-1.07	0.2954	0.6197	6.68	6.56	0.12	0.09	1.09	0.1703	0.9727
14717312	ZGRF1	zinc finger, GRF-type containing 1	2.43	2.59	0.1	0.24	-1.12	0.1038	0.6318	2.45	2.59	0.06	0.24	-1.1	0.0568	0.2754	2.54	2.59	0.08	0.24	-1.03	0.5505	0.9976
14717322	ZGRF1	zinc finger, GRF-type containing 1	2.53	2.71	0.07	0.16	-1.14	0.0189	0.4108	2.57	2.71	0.12	0.16	-1.11	0.2088	0.5325	2.55	2.71	0.19	0.16	-1.12	0.2562	0.9807
14717340	NEUROG2	neurogenin 2	2.62	2.47	0.12	0.2	1.11	0.2321	0.7551	2.65	2.47	0.13	0.2	1.13	0.1534	0.459	2.32	2.47	0.12	0.2	-1.11	0.1213	0.9702
14717342	TIFA	TRAF-interacting protein with forkhead-associated domain	2.52	2.53	0.19	0.27	-1.01	0.5957	0.9047	2.38	2.53	0.05	0.27	-1.11	0.0123	0.1097	2.63	2.53	0.16	0.27	1.07	0.8348	0.9989
14717344	PITX2	paired-like homeodomain 2	2.54	2.68	0.13	0.19	-1.1	0.2828	0.7864	2.69	2.68	0.17	0.19	1	0.7273	0.8945	2.73	2.68	0.2	0.19	1.04	0.6659	0.9976
14717348	ELOVL6	ELOVL fatty acid elongase 6	5.42	7.99	0.34	1.7	-5.95	0.0002	0.1218	6.13	7.99	0.44	1.7	-3.64	0.0075	0.08	5.77	7.99	1.11	1.7	-4.68	0.0059	0.7475
14717353	CFI	complement factor I	2.46	2.48	0.19	0.2	-1.01	0.8215	0.9634	2.39	2.48	0.19	0.2	-1.06	0.8649	0.9503	2.29	2.48	0.06	0.2	-1.14	0.1157	0.9641
14717368	PLA2G12A	phospholipase A2, group XIIA	5.51	5.55	0.13	0.25	-1.03	0.8218	0.9636	5.65	5.55	0.27	0.25	1.07	0.19	0.5099	5.65	5.55	0.14	0.25	1.07	0.5852	0.9976
14717373	CASP6	caspase 6, apoptosis-related cysteine peptidase	4.32	4.25	0.1	0.35	1.05	0.0971	0.6223	4.03	4.25	0.27	0.35	-1.17	0.4923	0.7713	4.21	4.25	0.15	0.35	-1.03	0.4542	0.9916
14717380			4.02	4.09	0.13	0.3	-1.06	0.9056	0.9821	3.93	4.09	0.17	0.3	-1.12	0.5159	0.7847	4.16	4.09	0.5	0.3	1.05	0.4248	0.9906
14717382	LARP7	La ribonucleoprotein domain family, member 7	6.01	6.14	0.24	0.2	-1.09	0.0332	0.4814	6.21	6.14	0.12	0.2	1.05	0.6119	0.8391	6.04	6.14	0.18	0.2	-1.07	0.3478	0.9871
14717394			2.55	2.44	0.14	0.23	1.08	0.3618	0.8267	2.55	2.44	0.2	0.23	1.07	0.222	0.5486	2.48	2.44	0.16	0.23	1.02	0.7162	0.9976
14717398	ALPK1	alpha-kinase 1	4.15	4.12	0.19	0.15	1.03	0.9502	0.9897	3.96	4.12	0.21	0.15	-1.11	0.2413	0.5695	4.2	4.12	0.46	0.15	1.06	0.184	0.9727
14717412			5.21	5.3	0.55	0.23	-1.06	0.9284	0.9861	5.59	5.3	0.2	0.23	1.23	0.1051	0.3787	5.22	5.3	0.25	0.23	-1.05	0.7247	0.9976
14717414	AP1AR	adaptor-related protein complex 1 associated regulatory protein	4.08	4.04	0.24	0.17	1.03	0.6799	0.93	4.24	4.04	0.32	0.17	1.15	0.5782	0.8207	4.17	4.04	0.11	0.17	1.09	0.4515	0.9916
14717423	C6H4orf32	chromosome 6 open reading frame, human C4orf32	6.54	6.54	0.26	0.3	1	0.5578	0.8959	6.38	6.54	0.18	0.3	-1.12	0.3542	0.6708	6.44	6.54	0.3	0.3	-1.07	0.7812	0.9983
14717425	ENPEP	glutamyl aminopeptidase (aminopeptidase A)	4.43	5.01	0.32	0.55	-1.49	0.018	0.4062	4.64	5.01	0.35	0.55	-1.29	0.1956	0.517	4.58	5.01	0.15	0.55	-1.34	0.0551	0.9244
14717446	LRIT3	leucine-rich repeat, immunoglobulin-like and transmembrane domains 3	2.43	2.3	0.08	0.1	1.1	0.1953	0.7331	2.36	2.3	0.12	0.1	1.05	0.3921	0.7021	2.32	2.3	0.14	0.1	1.01	0.5974	0.9976
14717451	RRH	retinal pigment epithelium-derived rhodopsin homolog	2.18	2.13	0.1	0.09	1.04	0.6002	0.906	2.14	2.13	0.06	0.09	1.01	0.866	0.9509	2.18	2.13	0.13	0.09	1.04	0.6381	0.9976
14717459	GAR1	GAR1 ribonucleoprotein	3.59	3.61	0.3	0.12	-1.01	1	1	3.62	3.61	0.18	0.12	1.01	0.86	0.9482	3.62	3.61	0.34	0.12	1.01	0.5432	0.9976
14717464	CCDC109B	coiled-coil domain containing 109B	4.67	4.79	0.45	1.13	-1.09	0.1995	0.7374	3.9	4.79	0.38	1.13	-1.85	0.0017	0.0284	4.91	4.79	0.39	1.13	1.08	0.6118	0.9976
14717472	SEC24B	SEC24 homolog B, COPII coat complex component	7.53	7.56	0.11	0.11	-1.02	0.5587	0.8959	7.43	7.56	0.19	0.11	-1.09	0.0876	0.3457	7.56	7.56	0.13	0.11	1.01	0.8213	0.9989
14717496	ZNF446	zinc finger protein 446	2.93	2.95	0.38	0.2	-1.01	0.8117	0.961	2.96	2.95	0.29	0.2	1.01	0.7337	0.8977	2.83	2.95	0.22	0.2	-1.08	0.4815	0.9962
14717500	TRIM28	tripartite motif containing 28	7.79	7.58	0.16	0.1	1.15	0.0057	0.3075	7.42	7.58	0.07	0.1	-1.12	0.0285	0.1841	7.89	7.58	0.09	0.1	1.24	0.0003	0.388
14717516	SLC27A5	solute carrier family 27 (fatty acid transporter), member 5	3.05	3.18	0.28	0.29	-1.09	0.9723	0.9936	3.01	3.18	0.32	0.29	-1.12	0.8917	0.9616	2.87	3.18	0.37	0.29	-1.24	0.7051	0.9976
14717527	CHMP2A	charged multivesicular body protein 2A	7.18	7.29	0.15	0.17	-1.08	0.5243	0.8881	7.12	7.29	0.19	0.17	-1.13	0.2769	0.6047	7.28	7.29	0.11	0.17	-1.01	0.5183	0.9976
14717533	UBE2M	ubiquitin-conjugating enzyme E2M	8.18	8.24	0.1	0.18	-1.04	0.8195	0.9632	8.49	8.24	0.08	0.18	1.19	0.0012	0.0221	8.11	8.24	0.2	0.18	-1.09	0.6343	0.9976
14717538	MDFI	MyoD family inhibitor	3.42	3.66	0.42	0.36	-1.18	0.278	0.7849	3.5	3.66	0.22	0.36	-1.11	0.3807	0.6927	3.39	3.66	0.14	0.36	-1.2	0.2235	0.9755
14717543	PRICKLE4; TOMM6	prickle homolog 4 (Drosophila); translocase of outer mitochondrial membrane 6 homolog (yeast)	8.76	8.86	0.11	0.2	-1.07	0.4616	0.8692	8.98	8.86	0.07	0.2	1.08	0.0897	0.35	8.91	8.86	0.13	0.2	1.04	0.9135	0.9989
14717546	BYSL	bystin-like	4.61	4.86	0.25	0.12	-1.18	0.0385	0.4932	5.04	4.86	0.23	0.12	1.14	0.1497	0.454	4.69	4.86	0.28	0.12	-1.12	0.2026	0.9727
14717553			2.53	2.49	0.23	0.19	1.03	0.313	0.8007	2.54	2.49	0.16	0.19	1.03	0.5428	0.8014	2.41	2.49	0.14	0.19	-1.06	0.5734	0.9976
14717555	TFEB	transcription factor EB	5.23	5.34	0.27	0.16	-1.08	0.5702	0.8987	5.62	5.34	0.26	0.16	1.21	0.0433	0.2363	5.34	5.34	0.28	0.16	1	0.7356	0.9977
14717563	PGC	progastricsin (pepsinogen C)	2.53	2.48	0.12	0.09	1.04	0.4324	0.8578	2.54	2.48	0.09	0.09	1.05	0.311	0.6356	2.47	2.48	0.12	0.09	-1	0.6042	0.9976
14717573	FRS3	fibroblast growth factor receptor substrate 3	4.26	4.28	0.15	0.24	-1.01	0.7156	0.9412	4.46	4.28	0.34	0.24	1.13	0.9287	0.975	4.29	4.28	0.09	0.24	1	0.988	0.9993
14717579	USP49	ubiquitin specific peptidase 49	3.61	3.51	0.27	0.17	1.07	0.3737	0.8316	3.49	3.51	0.3	0.17	-1.02	0.5901	0.8274	3.53	3.51	0.29	0.17	1.01	0.922	0.9989
14717586	MED20	mediator complex subunit 20	3.88	3.54	0.16	0.15	1.26	0.0159	0.3936	3.78	3.54	0.29	0.15	1.17	0.1787	0.4933	3.55	3.54	0.29	0.15	1	0.7717	0.9983
14717590			6.96	7.19	0.25	0.32	-1.18	0.2785	0.7849	6.7	7.19	0.19	0.32	-1.41	0.0042	0.0529	7.17	7.19	0.16	0.32	-1.02	0.6803	0.9976
14717595			2.98	3.07	0.27	0.14	-1.06	0.8525	0.9695	3.05	3.07	0.12	0.14	-1.01	0.7913	0.9225	2.82	3.07	0.19	0.14	-1.19	0.0952	0.9468
14717597			5.13	5.44	0.32	0.54	-1.24	0.2723	0.7813	4.81	5.44	0.17	0.54	-1.55	0.0271	0.1789	5.24	5.44	0.25	0.54	-1.15	0.904	0.9989
14717606	CRB3	crumbs family member 3	2.61	2.46	0.12	0.2	1.11	0.1983	0.7367	2.64	2.46	0.07	0.2	1.14	0.2453	0.5736	2.57	2.46	0.13	0.2	1.08	0.784	0.9983
14717609	TNFSF9	tumor necrosis factor (ligand) superfamily, member 9	2.6	2.44	0.11	0.34	1.12	0.7076	0.9392	2.56	2.44	0.27	0.34	1.09	0.9504	0.9827	2.51	2.44	0.19	0.34	1.05	0.938	0.9989
14717611	SLC25A41; KHSRP	solute carrier family 25, member 41; KH-type splicing regulatory protein	7.98	7.96	0.09	0.16	1.01	0.6431	0.9207	7.94	7.96	0.1	0.16	-1.01	0.8453	0.9428	8.02	7.96	0.14	0.16	1.04	0.336	0.984
14717626	SLC25A41	solute carrier family 25, member 41	3.08	3.25	0.28	0.29	-1.13	0.6541	0.9242	3.22	3.25	0.16	0.29	-1.02	0.9066	0.9671	3.05	3.25	0.12	0.29	-1.16	0.1682	0.9727
14717634	SLC25A23	solute carrier family 25 (mitochondrial carrier; phosphate carrier), member 23	6.49	6.64	0.16	0.24	-1.11	0.3508	0.8209	6.74	6.64	0.32	0.24	1.07	0.5523	0.8072	6.56	6.64	0.31	0.24	-1.06	0.577	0.9976
14717644	DENND1C	DENN/MADD domain containing 1C	2.59	2.75	0.11	0.16	-1.11	0.133	0.6693	2.65	2.75	0.05	0.16	-1.07	0.1909	0.511	2.65	2.75	0.13	0.16	-1.07	0.2485	0.9807
14717662	TUBB4A	tubulin, beta 4A class IVa	2.53	2.83	0.15	0.15	-1.23	0.0027	0.2596	2.52	2.83	0.09	0.15	-1.24	0.0024	0.0362	2.75	2.83	0.21	0.15	-1.06	0.1873	0.9727
14717667	LOC101108653	lipid phosphate phosphohydrolase 3-like	2.48	2.32	0.04	0.06	1.12	0.0026	0.254	2.34	2.32	0.06	0.06	1.01	0.4357	0.7341	2.39	2.32	0.06	0.06	1.05	0.1093	0.9558
14717674	CD70	CD70 molecule	2.76	2.74	0.11	0.06	1.02	0.6306	0.916	2.79	2.74	0.26	0.06	1.03	0.1177	0.4021	2.75	2.74	0.26	0.06	1.01	0.41	0.9906
14717678	CCDC61	coiled-coil domain containing 61	3.05	3	0.14	0.17	1.04	0.8962	0.9796	2.97	3	0.09	0.17	-1.02	0.4927	0.7713	3.22	3	0.23	0.17	1.17	0.2833	0.984
14717689	HIF3A	hypoxia inducible factor 3, alpha subunit	6.33	6.29	0.46	0.87	1.03	0.374	0.8319	6.24	6.29	0.36	0.87	-1.03	0.4895	0.7693	5.87	6.29	0.82	0.87	-1.34	0.7939	0.9983
14717702	PPP5C	protein phosphatase 5, catalytic subunit	7.01	7.08	0.16	0.22	-1.05	0.8801	0.9755	7.44	7.08	0.12	0.22	1.28	0.0003	0.0088	6.92	7.08	0.11	0.22	-1.12	0.2462	0.9807
14717715	PNMAL1	paraneoplastic Ma antigen family-like 1	2.93	2.82	0.24	0.37	1.08	0.8577	0.9703	2.9	2.82	0.17	0.37	1.05	0.7854	0.9199	2.82	2.82	0.11	0.37	1	0.5164	0.9976
14717720	CCDC8	coiled-coil domain containing 8	6.1	6.35	0.12	0.21	-1.2	0.0282	0.4631	6.54	6.35	0.11	0.21	1.14	0.0433	0.2363	6.21	6.35	0.16	0.21	-1.1	0.2871	0.984
14717725			10.13	10.34	0.13	0.16	-1.15	0.0889	0.6064	10.08	10.34	0.25	0.16	-1.19	0.0123	0.1094	10.25	10.34	0.12	0.16	-1.06	0.2658	0.984
14717730	PGLYRP1	peptidoglycan recognition protein 1	4.11	4.18	0.33	0.1	-1.05	0.9854	0.9966	4.23	4.18	0.37	0.1	1.03	0.9712	0.9897	4.4	4.18	0.41	0.1	1.16	0.1262	0.9727
14717734	LOC101120688; LOC512788	insulin growth factor-like family member 1	2.64	2.53	0.38	0.24	1.08	0.3706	0.8305	2.6	2.53	0.33	0.24	1.05	0.7449	0.9028	2.52	2.53	0.18	0.24	-1.01	0.9681	0.9989
14717737	PTGIR	prostaglandin I2 (prostacyclin) receptor (IP)	2.83	2.71	0.21	0.22	1.08	0.63	0.9159	2.79	2.71	0.35	0.22	1.05	0.777	0.9166	2.91	2.71	0.16	0.22	1.14	0.7826	0.9983
14717741	ETNK1	ethanolamine kinase 1	6.42	6.47	0.31	0.31	-1.04	0.6813	0.9309	6.6	6.47	0.38	0.31	1.09	0.0544	0.2694	6.31	6.47	0.25	0.31	-1.12	0.8359	0.9989
14717750	LOC101116132	40S ribosomal protein S3a	9.64	9.79	0.17	0.13	-1.11	0.0227	0.4322	9.54	9.79	0.13	0.13	-1.19	0.0095	0.0928	9.72	9.79	0.16	0.13	-1.05	0.4022	0.9902
14717752	ELOVL5	ELOVL fatty acid elongase 5	4.89	5.33	0.27	0.23	-1.35	0.0216	0.4273	5.25	5.33	0.18	0.23	-1.06	0.3364	0.6582	5.09	5.33	0.2	0.23	-1.18	0.0274	0.8893
14717761	GCM1	glial cells missing homolog 1 (Drosophila)	2.52	2.46	0.14	0.21	1.04	0.9892	0.9974	2.48	2.46	0.06	0.21	1.01	0.6268	0.8473	2.4	2.46	0.17	0.21	-1.04	0.4806	0.9962
14717766	ICK	intestinal cell (MAK-like) kinase	7.21	7.2	0.19	0.09	1.01	0.4855	0.8782	7.01	7.2	0.12	0.09	-1.14	0.0493	0.2537	7.37	7.2	0.14	0.09	1.13	0.0692	0.9317
14717778	GSTA4	glutathione S-transferase alpha 4	8.01	8.11	0.12	0.23	-1.08	0.3385	0.8161	8.11	8.11	0.23	0.23	1	0.7318	0.897	8.13	8.11	0.16	0.23	1.01	0.9173	0.9989
14717785	LOC101106976	glutathione S-transferase A4-like	2.5	2.5	0.22	0.19	1	0.7357	0.945	2.85	2.5	0.12	0.19	1.27	0.0186	0.1409	2.48	2.5	0.25	0.19	-1.02	0.8476	0.9989
14717788	LOC101106720	glutathione S-transferase A1-like	2.19	2.13	0.1	0.06	1.04	0.1121	0.6423	2.28	2.13	0.15	0.06	1.11	0.0204	0.149	2.13	2.13	0.1	0.06	-1	0.6887	0.9976
14717794			2.42	2.38	0.17	0.13	1.03	0.3173	0.8032	2.57	2.38	0.26	0.13	1.14	0.0277	0.1811	2.36	2.38	0.22	0.13	-1.01	0.9936	0.9995
14717796	GSTA1-1; GSTA2	microsomal glutathione-S-transferase 1-1; glutathione S-transferase alpha 2	1.94	2.05	0.11	0.27	-1.08	0.1657	0.7065	1.98	2.05	0.08	0.27	-1.05	0.3137	0.6383	1.97	2.05	0.17	0.27	-1.06	0.299	0.984
14717802			2.64	2.53	0.17	0.11	1.08	0.3973	0.8424	2.54	2.53	0.08	0.11	1.01	0.768	0.913	2.64	2.53	0.19	0.11	1.08	0.1026	0.9503
14717806	FBXO9	F-box protein 9	7	6.92	0.31	0.15	1.06	0.6981	0.9357	7.12	6.92	0.11	0.15	1.15	0.0446	0.2413	6.76	6.92	0.14	0.15	-1.12	0.1589	0.9727
14717819	TMEM14A	transmembrane protein 14A	5.13	5.13	0.47	0.65	-1	0.3664	0.8292	5	5.13	0.41	0.65	-1.1	0.8006	0.926	5.32	5.13	0.27	0.65	1.14	0.0893	0.9444
14717824	PRDM8	PR domain containing 8	3.79	3.42	0.49	0.29	1.29	0.1234	0.6581	3.43	3.42	0.26	0.29	1	0.5758	0.8193	3.68	3.42	0.3	0.29	1.19	0.4949	0.9976
14717828	FGF5	fibroblast growth factor 5	2.5	2.42	0.09	0.15	1.06	0.8737	0.9745	2.49	2.42	0.07	0.15	1.05	0.8406	0.9417	2.47	2.42	0.08	0.15	1.04	0.3126	0.984
14717832	C6H4orf22	chromosome 6 open reading frame, human C4orf22	2.67	2.66	0.12	0.08	1.01	0.6494	0.9226	2.92	2.66	0.13	0.08	1.2	0.0116	0.1053	2.7	2.66	0.16	0.08	1.03	0.7586	0.9983
14717836	C4orf22	chromosome 4 open reading frame 22	2.31	2.21	0.05	0.1	1.07	0.2888	0.7903	2.27	2.21	0.03	0.1	1.04	0.9598	0.9854	2.24	2.21	0.04	0.1	1.02	0.4706	0.994
14717841	BMP3	bone morphogenetic protein 3	3.35	3.53	0.14	0.26	-1.14	0.2796	0.7854	3.38	3.53	0.12	0.26	-1.11	0.4567	0.7476	3.08	3.53	0.24	0.26	-1.37	0.014	0.8264
14717844	GK2	glycerol kinase 2	2.47	2.41	0.22	0.05	1.04	0.1114	0.6412	2.47	2.41	0.13	0.05	1.04	0.974	0.9909	2.38	2.41	0.22	0.05	-1.03	0.5834	0.9976
14717846	ANTXR2	anthrax toxin receptor 2	7.5	7.91	0.12	0.37	-1.33	0.012	0.3622	7.69	7.91	0.3	0.37	-1.17	0.1664	0.4776	7.95	7.91	0.29	0.37	1.02	0.8286	0.9989
14717862	PRKG2	protein kinase, cGMP-dependent, type II	2.98	2.96	0.2	0.45	1.02	0.4467	0.8633	2.95	2.96	0.23	0.45	-1.01	0.3028	0.6267	3	2.96	0.38	0.45	1.03	0.9386	0.9989
14717881	RASGEF1B	RasGEF domain family member 1B	5.02	5.36	0.3	0.51	-1.27	0.5242	0.8881	4.18	5.36	0.6	0.51	-2.26	0.0001	0.0039	5.33	5.36	0.28	0.51	-1.02	0.8863	0.9989
14717894	RASGEF1B	RasGEF domain family, member 1B	2.25	2.28	0.07	0.13	-1.02	0.2703	0.78	2.23	2.28	0.08	0.13	-1.04	0.3198	0.6429	2.16	2.28	0.03	0.13	-1.09	0.0314	0.8893
14717897	VASH2	vasohibin 2	6.75	7.06	0.26	0.24	-1.23	0.1032	0.6299	6.77	7.06	0.31	0.24	-1.22	0.3934	0.7029	6.92	7.06	0.25	0.24	-1.1	0.8893	0.9989
14717904	RPS6KC1	ribosomal protein S6 kinase, 52kDa, polypeptide 1	5.51	5.74	0.28	0.2	-1.18	0.115	0.6467	5.75	5.74	0.12	0.2	1	0.8544	0.9466	5.82	5.74	0.26	0.2	1.05	0.7649	0.9983
14717920			2.49	2.42	0.09	0.17	1.05	0.9502	0.9897	2.47	2.42	0.18	0.17	1.04	0.4711	0.7587	2.36	2.42	0.13	0.17	-1.04	0.5595	0.9976
14717924	PROX1	prospero homeobox 1	8.72	8.58	0.14	0.09	1.1	0.0467	0.5231	8.69	8.58	0.2	0.09	1.08	0.118	0.4026	8.77	8.58	0.2	0.09	1.14	0.0333	0.8893
14717929	SMYD2	SET and MYND domain containing 2	8.76	8.43	0.18	0.27	1.26	0.0511	0.5331	9.02	8.43	0.24	0.27	1.51	0.0031	0.0427	8.62	8.43	0.34	0.27	1.14	0.2287	0.9786
14717941	CENPF	centromere protein F, 350/400kDa	7.14	7.21	0.36	0.44	-1.05	0.812	0.961	5.4	7.21	0.58	0.44	-3.5	1.16e-08	6.12e-06	7.23	7.21	0.07	0.44	1.02	0.7044	0.9976
14717962	KCNK2	potassium channel, two pore domain subfamily K, member 2	2.51	2.77	0.1	0.37	-1.19	0.0907	0.6089	2.5	2.77	0.22	0.37	-1.21	0.2916	0.6165	2.55	2.77	0.22	0.37	-1.16	0.1398	0.9727
14717970	PTGS2	prostaglandin-endoperoxide synthase 2 (prostaglandin G/H synthase and cyclooxygenase)	2.57	2.62	0.15	0.35	-1.03	0.1828	0.7256	2.62	2.62	0.35	0.35	1	0.3257	0.6484	2.8	2.62	0.44	0.35	1.14	0.6172	0.9976
14717980	PDC	phosducin	2.3	2.25	0.05	0.07	1.04	0.3258	0.809	2.35	2.25	0.14	0.07	1.07	0.0793	0.327	2.25	2.25	0.06	0.07	1	0.8653	0.9989
14717984	TPR	translocated promoter region, nuclear basket protein	8.06	8.12	0.01	0.06	-1.04	0.3689	0.8296	8.02	8.12	0.13	0.06	-1.07	0.312	0.6368	8.08	8.12	0.06	0.06	-1.02	0.5264	0.9976
14718032	ANGEL2	angel homolog 2 (Drosophila)	7.48	7.46	0.16	0.13	1.02	0.4922	0.8801	7.32	7.46	0.16	0.13	-1.1	0.1639	0.4736	7.53	7.46	0.1	0.13	1.05	0.4253	0.9906
14718041			2.64	2.5	0.14	0.3	1.1	0.683	0.9313	2.48	2.5	0.09	0.3	-1.01	0.4227	0.7246	2.49	2.5	0.15	0.3	-1.01	0.6288	0.9976
14718047	PTPN14	protein tyrosine phosphatase, non-receptor type 14	7.18	7.24	0.19	0.18	-1.04	0.8547	0.9697	7.46	7.24	0.11	0.18	1.16	0.0438	0.2384	7.27	7.24	0.14	0.18	1.02	0.8804	0.9989
14718067			2.53	2.51	0.1	0.2	1.02	0.6241	0.915	2.55	2.51	0.11	0.2	1.03	0.7475	0.9039	2.48	2.51	0.21	0.2	-1.02	0.9871	0.9993
14718073	PLA2G4A	phospholipase A2, group IVA (cytosolic, calcium-dependent)	3.85	3.99	0.23	0.41	-1.1	0.3373	0.8159	3.35	3.99	0.33	0.41	-1.56	0.004	0.0511	3.81	3.99	0.4	0.41	-1.13	0.3373	0.984
14718091	C12H1orf27; C16H1orf27	chromosome 12 open reading frame, human C1orf27; chromosome 16 open reading frame, human C1orf27	4.98	4.84	0.27	0.24	1.1	0.6657	0.9274	5.06	4.84	0.31	0.24	1.16	0.5831	0.823	4.95	4.84	0.28	0.24	1.08	0.9114	0.9989
14718105	PRG4	proteoglycan 4	2.79	2.82	0.1	1.08	-1.02	0.3235	0.8078	3.78	2.82	0.95	1.08	1.95	0.0898	0.3502	2.75	2.82	0.33	1.08	-1.05	0.3782	0.9882
14718119	HMCN1	hemicentin 1	6.21	6.13	0.16	0.22	1.06	0.6353	0.9184	5.61	6.13	0.27	0.22	-1.43	0.0005	0.0112	6	6.13	0.26	0.22	-1.1	0.1361	0.9727
14718217			6.16	6.29	0.25	0.11	-1.09	0.2145	0.7447	6	6.29	0.13	0.11	-1.23	0.0033	0.0448	6.24	6.29	0.25	0.11	-1.03	0.0984	0.9503
14718228	RPL12	ribosomal protein L12	11.15	11.14	0.05	0.12	1.01	0.8437	0.9675	11.05	11.14	0.22	0.12	-1.07	0.0676	0.3015	11.07	11.14	0.17	0.12	-1.05	0.4383	0.9912
14718234	LRSAM1	leucine rich repeat and sterile alpha motif containing 1	4.66	4.67	0.23	0.17	-1.01	0.8959	0.9795	4.83	4.67	0.14	0.17	1.12	0.1193	0.4043	4.68	4.67	0.11	0.17	1.01	0.6259	0.9976
14718256	ZNF79	zinc finger protein 79	3.58	3.55	0.27	0.35	1.02	0.8436	0.9675	3.88	3.55	0.19	0.35	1.26	0.0631	0.2908	3.46	3.55	0.16	0.35	-1.06	0.5726	0.9976
14718262	SLC2A8	solute carrier family 2 (facilitated glucose transporter), member 8	4.28	4.51	0.11	0.23	-1.18	0.0368	0.4871	4.21	4.51	0.29	0.23	-1.23	0.0351	0.2091	4.36	4.51	0.12	0.23	-1.11	0.2143	0.9749
14718271	GARNL3	GTPase activating Rap/RanGAP domain-like 3	2.64	2.88	0.24	0.31	-1.18	0.0611	0.5551	2.55	2.88	0.13	0.31	-1.26	0.0158	0.1269	2.75	2.88	0.13	0.31	-1.1	0.2997	0.984
14718295	DST	dystonin	8.73	8.7	0.11	0.16	1.02	0.6179	0.913	8.74	8.7	0.07	0.16	1.03	0.8254	0.9362	8.69	8.7	0.15	0.16	-1.01	0.683	0.9976
14718378	SLC38A1	solute carrier family 38, member 1	9.15	9.03	0.14	0.19	1.09	0.2292	0.7527	9.39	9.03	0.24	0.19	1.29	0.0013	0.0227	9.07	9.03	0.18	0.19	1.03	0.8341	0.9989
14718394	SLC38A2	solute carrier family 38, member 2	9.11	9.16	0.17	0.22	-1.03	0.994	0.9985	8.57	9.16	0.14	0.22	-1.51	1.71e-05	0.001	9.17	9.16	0.12	0.22	1	0.9212	0.9989
14718410			2.54	2.45	0.1	0.19	1.06	0.84	0.9668	2.62	2.45	0.17	0.19	1.12	0.3739	0.6875	2.51	2.45	0.11	0.19	1.04	0.7561	0.9983
14718413			2.23	2.23	0.09	0.05	1	0.5655	0.8966	2.3	2.23	0.08	0.05	1.05	0.0916	0.3544	2.25	2.23	0.05	0.05	1.02	0.8257	0.9989
14718418	ARHGAP28	Rho GTPase activating protein 28	7.18	7.03	0.22	0.17	1.12	0.3979	0.8425	6.88	7.03	0.15	0.17	-1.11	0.2756	0.6035	7.11	7.03	0.19	0.17	1.06	0.1654	0.9727
14718436	LRRC30	leucine rich repeat containing 30	2.96	2.77	0.29	0.09	1.13	0.1891	0.7289	2.86	2.77	0.16	0.09	1.06	0.5674	0.8153	2.73	2.77	0.26	0.09	-1.03	0.7279	0.9976
14718439	TMEM200C	transmembrane protein 200C	4.21	4.22	0.32	0.33	-1.01	0.8633	0.9709	4.06	4.22	0.29	0.33	-1.12	0.9572	0.985	4.15	4.22	0.39	0.33	-1.05	0.9343	0.9989
14718442	LAMA1	laminin, alpha 1	2.9	3.08	0.14	0.22	-1.13	0.1108	0.6405	2.87	3.08	0.2	0.22	-1.16	0.0769	0.3223	2.96	3.08	0.26	0.22	-1.08	0.565	0.9976
14718498	RUNX1	runt-related transcription factor 1	4	4.32	0.47	0.63	-1.25	0.0501	0.5302	3.77	4.32	0.4	0.63	-1.47	0.0099	0.0952	4.67	4.32	0.16	0.63	1.27	0.4856	0.9965
14718504			2.64	2.64	0.14	0.3	1.01	0.5693	0.8987	2.56	2.64	0.13	0.3	-1.06	0.1272	0.4182	2.57	2.64	0.11	0.3	-1.04	0.1768	0.9727
14718508			2.22	2.49	0.34	0.41	-1.2	0.3229	0.8076	2.25	2.49	0.09	0.41	-1.18	0.1144	0.3968	2.3	2.49	0.08	0.41	-1.14	0.1589	0.9727
14718511	DPEP1	dipeptidase 1 (renal)	3.16	3.32	0.4	0.28	-1.11	0.4497	0.8636	3.2	3.32	0.19	0.28	-1.09	0.4389	0.7363	3.02	3.32	0.09	0.28	-1.23	0.0642	0.9317
14718523	SPATA33	spermatogenesis associated 33	2.21	2.27	0.22	0.13	-1.05	0.6627	0.927	2.34	2.27	0.13	0.13	1.05	0.94	0.9794	2.21	2.27	0.36	0.13	-1.05	0.9287	0.9989
14718525	CDK10	cyclin-dependent kinase 10	5.51	5.65	0.13	0.28	-1.1	0.3846	0.837	5.72	5.65	0.11	0.28	1.05	0.4387	0.7362	5.72	5.65	0.12	0.28	1.05	0.3185	0.984
14718538	ZNF276	zinc finger protein 276	5.12	5.25	0.15	0.23	-1.1	0.1379	0.6733	5.15	5.25	0.29	0.23	-1.08	0.1365	0.4326	5.27	5.25	0.27	0.23	1.01	0.6246	0.9976
14718548	SPIRE2	spire-type actin nucleation factor 2	3.89	4.18	0.19	0.37	-1.22	0.5	0.8813	4.56	4.18	0.28	0.37	1.3	0.0031	0.0427	3.85	4.18	0.21	0.37	-1.26	0.335	0.984
14718565			7.44	7.32	0.18	0.14	1.09	0.4014	0.8449	7.61	7.32	0.1	0.14	1.22	0.0013	0.0226	7.48	7.32	0.1	0.14	1.11	0.0175	0.8324
14718583	TUBB3	tubulin, beta 3 class III	2.78	2.87	0.22	0.22	-1.06	0.6662	0.9275	2.72	2.87	0.21	0.22	-1.11	0.4104	0.7153	2.8	2.87	0.3	0.22	-1.05	0.7915	0.9983
14718587	DEF8	differentially expressed in FDCP 8 homolog (mouse)	3.8	3.77	0.15	0.18	1.02	0.3471	0.8191	3.86	3.77	0.29	0.18	1.06	0.0453	0.2433	3.77	3.77	0.09	0.18	-1.01	0.6199	0.9976
14718600	LOC101113264	AFG3-like protein 1	4.89	4.78	0.26	0.28	1.08	0.9726	0.9937	4.97	4.78	0.23	0.28	1.14	0.5447	0.8022	4.76	4.78	0.09	0.28	-1.01	0.3203	0.984
14718607	GAS8	growth arrest-specific 8	3.15	2.71	0.32	0.3	1.36	0.0584	0.548	2.76	2.71	0.17	0.3	1.04	0.4839	0.7661	2.86	2.71	0.09	0.3	1.11	0.9696	0.9989
14718618	ORC6	origin recognition complex, subunit 6	3.91	3.79	0.17	0.25	1.09	0.2063	0.7408	3.77	3.79	0.18	0.25	-1.01	0.888	0.9598	4.02	3.79	0.14	0.25	1.17	0.0968	0.9473
14718625			2.29	2.33	0.13	0.08	-1.03	0.9764	0.9947	2.36	2.33	0.1	0.08	1.02	0.6598	0.8639	2.38	2.33	0.1	0.08	1.04	0.4483	0.9916
14718629	GPT2	glutamic pyruvate transaminase (alanine aminotransferase) 2	8.66	8.4	0.32	0.33	1.2	0.0847	0.5988	9.14	8.4	0.19	0.33	1.67	2.96e-05	0.0015	8.6	8.4	0.35	0.33	1.15	0.064	0.9317
14718641			2.35	2.49	0.19	0.12	-1.1	0.3107	0.7999	2.33	2.49	0.18	0.12	-1.11	0.2278	0.5553	2.37	2.49	0.12	0.12	-1.08	0.2254	0.9774
14718645	PHKB	phosphorylase kinase, beta	7.22	7.26	0.18	0.09	-1.03	0.3464	0.8189	7.37	7.26	0.27	0.09	1.08	0.2748	0.6032	7.21	7.26	0.12	0.09	-1.04	0.406	0.9906
14718674			2.88	2.9	0.19	0.43	-1.02	0.5941	0.9047	3	2.9	0.27	0.43	1.07	0.8593	0.948	3.09	2.9	0.5	0.43	1.14	0.5661	0.9976
14718677			2.6	2.48	0.19	0.22	1.09	0.067	0.5717	2.45	2.48	0.22	0.22	-1.02	0.8918	0.9617	2.49	2.48	0.17	0.22	1.01	0.9981	0.9997
14718679			2.51	2.42	0.09	0.09	1.06	0.5961	0.9048	2.5	2.42	0.06	0.09	1.06	0.5967	0.8317	2.47	2.42	0.1	0.09	1.04	0.5495	0.9976
14718683	LONP2	lon peptidase 2, peroxisomal	6.95	6.93	0.09	0.15	1.01	0.7015	0.9369	7.21	6.93	0.12	0.15	1.21	0.0017	0.0278	7.01	6.93	0.11	0.15	1.06	0.3466	0.9871
14718698			4.47	4.54	0.28	0.48	-1.05	0.7392	0.945	4.33	4.54	0.11	0.48	-1.15	0.6745	0.871	4.49	4.54	0.49	0.48	-1.04	0.8948	0.9989
14718701	CHMP1A	charged multivesicular body protein 1A	7.08	6.99	0.37	0.33	1.06	0.4772	0.8755	6.85	6.99	0.25	0.33	-1.1	0.7575	0.9086	7	6.99	0.12	0.33	1	0.2998	0.984
14718705	SPATA2L	spermatogenesis associated 2-like	2.91	2.72	0.24	0.21	1.14	0.1515	0.6918	3.26	2.72	0.36	0.21	1.45	0.0018	0.0297	2.88	2.72	0.19	0.21	1.11	0.3425	0.9854
14718708	VPS9D1	VPS9 domain containing 1	3.85	4.09	0.23	0.39	-1.19	0.2056	0.7408	3.91	4.09	0.37	0.39	-1.13	0.3641	0.6788	4.01	4.09	0.14	0.39	-1.06	0.5571	0.9976
14718715	FANCA	Fanconi anemia, complementation group A	4.85	5.31	0.19	0.28	-1.37	0.0122	0.363	4.7	5.31	0.24	0.28	-1.53	0.0005	0.0118	4.95	5.31	0.25	0.28	-1.28	0.0115	0.8185
14718752	DBNDD1	dysbindin (dystrobrevin binding protein 1) domain containing 1	3.45	3.58	0.29	0.34	-1.09	0.7219	0.9426	3.45	3.58	0.28	0.34	-1.09	0.3371	0.6589	3.33	3.58	0.1	0.34	-1.18	0.0965	0.9473
14718756			2.89	3.08	0.27	0.13	-1.14	0.7991	0.9595	2.89	3.08	0.2	0.13	-1.14	0.2526	0.5812	3.03	3.08	0.15	0.13	-1.03	0.6175	0.9976
14718761	SHCBP1	SHC SH2-domain binding protein 1	4.73	4.88	0.25	0.68	-1.12	0.2721	0.7811	3.84	4.88	0.45	0.68	-2.06	4.89e-05	0.0022	4.77	4.88	0.21	0.68	-1.08	0.3289	0.984
14718774	VPS35	VPS35 retromer complex component	8.96	8.94	0.05	0.16	1.02	0.7128	0.9402	9.07	8.94	0.08	0.16	1.09	0.4296	0.7296	8.96	8.94	0.18	0.16	1.01	0.4808	0.9962
14718791	MYLK3	myosin light chain kinase 3	9.19	8.88	0.13	0.13	1.24	0.0042	0.2918	9.46	8.88	0.14	0.13	1.49	1.47e-06	0.0002	9.24	8.88	0.2	0.13	1.29	0.0013	0.6279
14718804			2.61	2.45	0.28	0.2	1.12	0.1999	0.7375	2.72	2.45	0.13	0.2	1.21	0.1341	0.4288	2.63	2.45	0.21	0.2	1.14	0.0822	0.9332
14718806	C14H16orf87	chromosome 14 open reading frame, human C16orf87	6.39	6.08	0.14	0.2	1.24	0.0127	0.3663	6.75	6.08	0.21	0.2	1.6	1.69e-05	0.001	6.66	6.08	0.33	0.2	1.49	0.0023	0.6322
14718809	DNAJA2	DnaJ (Hsp40) homolog, subfamily A, member 2	8.41	8.26	0.07	0.21	1.11	0.0756	0.5864	8.5	8.26	0.19	0.21	1.18	0.0372	0.2166	8.31	8.26	0.1	0.21	1.03	0.267	0.984
14718817	NETO2	neuropilin (NRP) and tolloid (TLL)-like 2	2.33	2.33	0.05	0.08	1	0.9983	0.9996	2.33	2.33	0.15	0.08	1	0.3565	0.673	2.41	2.33	0.09	0.08	1.06	0.2338	0.9787
14718826	ITFG1	integrin alpha FG-GAP repeat containing 1	7.34	7.38	0.14	0.17	-1.03	0.2911	0.7911	7.32	7.38	0.14	0.17	-1.04	0.5633	0.8136	7.37	7.38	0.04	0.17	-1.01	0.6627	0.9976
14718845			2.58	2.55	0.13	0.18	1.02	0.5302	0.8913	2.58	2.55	0.08	0.18	1.02	0.9216	0.9726	2.55	2.55	0.15	0.18	-1	0.8697	0.9989
14718851	ABCC12	ATP binding cassette subfamily C member 12	2.39	2.22	0.06	0.08	1.12	0.0103	0.3496	2.25	2.22	0.04	0.08	1.02	0.6409	0.8542	2.37	2.22	0.15	0.08	1.11	0.0232	0.8601
14718876	ABCC11	ATP binding cassette subfamily C member 11	2.76	2.65	0.17	0.1	1.08	0.084	0.5988	2.68	2.65	0.09	0.1	1.02	0.5347	0.7961	2.68	2.65	0.23	0.1	1.02	0.202	0.9727
14718903	SIAH1	siah E3 ubiquitin protein ligase 1	5.58	5.6	0.24	0.16	-1.02	0.801	0.9595	5.43	5.6	0.23	0.16	-1.12	0.1231	0.4104	5.71	5.6	0.15	0.16	1.08	0.4096	0.9906
14718906	N4BP1	NEDD4 binding protein 1	7.71	7.56	0.15	0.1	1.11	0.2022	0.7404	7.54	7.56	0.04	0.1	-1.01	0.6905	0.8778	7.66	7.56	0.08	0.1	1.07	0.159	0.9727
14718913	CLPTM1L	CLPTM1-like	6.62	6.72	0.16	0.12	-1.08	0.3122	0.8	6.71	6.72	0.13	0.12	-1.01	0.4154	0.7185	6.55	6.72	0.14	0.12	-1.13	0.1804	0.9727
14718924	WBP1L	WW domain binding protein 1-like	8.09	8.18	0.26	0.2	-1.06	0.8718	0.9739	8.16	8.18	0.19	0.2	-1.01	0.9622	0.9862	8.28	8.18	0.21	0.2	1.07	0.4595	0.992
14718927	CYP17	steroid 17-alpha-hydroxylase/17,20 lyase	4.06	4.22	0.39	0.31	-1.12	0.2211	0.7486	4.7	4.22	0.48	0.31	1.4	0.1003	0.3709	4.15	4.22	0.54	0.31	-1.05	0.5809	0.9976
14718935	SLC36A4	solute carrier family 36 (proton/amino acid symporter), member 4	5.79	5.57	0.2	0.39	1.16	0.0404	0.5031	5.76	5.57	0.09	0.39	1.14	0.0316	0.1964	5.76	5.57	0.16	0.39	1.14	0.0329	0.8893
14718946	LOC101119944	elongation factor 1-alpha, oocyte form-like	3.61	3.56	0.32	0.14	1.03	0.1393	0.6753	3.75	3.56	0.26	0.14	1.14	0.1392	0.4373	3.56	3.56	0.27	0.14	-1	0.375	0.9882
14718953			3.19	3.14	0.19	0.16	1.04	0.5202	0.8871	3.02	3.14	0.42	0.16	-1.08	0.4483	0.7422	3.16	3.14	0.13	0.16	1.02	0.7569	0.9983
14718955			3.87	3.5	0.64	0.45	1.29	0.24	0.7614	3.7	3.5	0.13	0.45	1.15	0.9983	0.9993	3.47	3.5	0.29	0.45	-1.02	0.3353	0.984
14718958			3.74	3.88	0.4	0.38	-1.1	0.8631	0.9709	3.21	3.88	0.13	0.38	-1.59	0.003	0.0417	3.82	3.88	0.27	0.38	-1.04	0.9641	0.9989
14718982	LOC105606053	amyloid beta A4 precursor protein-binding family A member 2-like	2.86	3.08	0.08	0.19	-1.17	0.2729	0.7822	3.21	3.08	0.5	0.19	1.09	0.1273	0.4182	2.82	3.08	0.22	0.19	-1.2	0.3511	0.9879
14718984	FMR1NB	fragile X mental retardation 1 neighbor	2.18	2.18	0.1	0.08	-1	0.2791	0.7849	2.23	2.18	0.03	0.08	1.04	0.1999	0.5219	2.19	2.18	0.07	0.08	1.01	0.49	0.9976
14718990	FMR1	fragile X mental retardation 1	7.11	7.14	0.2	0.15	-1.02	0.8382	0.9664	7.1	7.14	0.12	0.15	-1.03	0.7456	0.903	7.19	7.14	0.17	0.15	1.03	0.5537	0.9976
14719006			5.64	5.65	0.15	0.12	-1	0.8768	0.975	5.54	5.65	0.15	0.12	-1.08	0.1331	0.4275	5.6	5.65	0.16	0.12	-1.03	0.6849	0.9976
14719019	C5H5orf45; C7H5orf45	chromosome 5 open reading frame, human C5orf45; chromosome 7 open reading frame, human C5orf45	3.07	3.55	0.15	0.31	-1.39	0.0026	0.2548	2.99	3.55	0.22	0.31	-1.48	0.0018	0.0291	3.22	3.55	0.23	0.31	-1.26	0.1088	0.9545
14719026			2.86	2.89	0.54	0.74	-1.02	0.698	0.9357	2.96	2.89	0.38	0.74	1.05	0.6621	0.8649	3.4	2.89	0.65	0.74	1.43	0.5331	0.9976
14719028	SQSTM1	sequestosome 1	7.83	7.83	0.12	0.19	-1	0.4375	0.8602	8.07	7.83	0.17	0.19	1.18	0.2171	0.5427	8.1	7.83	0.14	0.19	1.21	0.0457	0.9163
14719036	TACR3	tachykinin receptor 3	2.23	2.2	0.12	0.13	1.02	0.4355	0.8601	2.18	2.2	0.11	0.13	-1.02	0.5798	0.8214	2.23	2.2	0.05	0.13	1.02	0.868	0.9989
14719042	GUF1	GUF1 GTPase homolog (S. cerevisiae)	6.27	6.34	0.19	0.22	-1.05	0.8713	0.9736	6.55	6.34	0.24	0.22	1.15	0.0088	0.0886	6.33	6.34	0.23	0.22	-1.01	0.4913	0.9976
14719061	KCTD8	potassium channel tetramerization domain containing 8	2.76	2.69	0.15	0.26	1.05	0.695	0.9356	2.86	2.69	0.12	0.26	1.12	0.4929	0.7714	2.72	2.69	0.08	0.26	1.02	0.4209	0.9906
14719063	KCTD8	potassium channel tetramerization domain containing 8	3.59	3.59	0.34	0.33	-1	0.4407	0.861	3.64	3.59	0.39	0.33	1.03	0.7119	0.8882	3.54	3.59	0.2	0.33	-1.04	0.5872	0.9976
14719066	YIPF7	Yip1 domain family member 7	2.87	2.79	0.26	0.17	1.06	0.1404	0.6764	2.87	2.79	0.12	0.17	1.06	0.7133	0.8889	2.78	2.79	0.24	0.17	-1.01	0.8349	0.9989
14719072	GNPDA2	glucosamine-6-phosphate deaminase 2	4.05	4.31	0.18	0.63	-1.2	0.9712	0.9932	4.23	4.31	0.41	0.63	-1.06	0.4108	0.7154	4.12	4.31	0.28	0.63	-1.14	0.5917	0.9976
14719079	NCAM2	neural cell adhesion molecule 2	2.61	2.6	0.07	0.16	1.01	0.5001	0.8813	2.62	2.6	0.09	0.16	1.01	0.3275	0.65	2.52	2.6	0.17	0.16	-1.05	0.3804	0.9882
14719097	TAS2R8	taste receptor, type 2, member 8	2.04	1.95	0.11	0.19	1.06	0.5411	0.8942	2.11	1.95	0.12	0.19	1.11	0.3884	0.6996	2.02	1.95	0.06	0.19	1.05	0.9473	0.9989
14719100	TAS2R7	taste receptor, type 2, member 7	2.17	2.14	0.06	0.1	1.02	0.4459	0.8629	2.24	2.14	0.11	0.1	1.07	0.0985	0.3677	2.15	2.14	0.11	0.1	1	0.7907	0.9983
14719102	YBX3	Y box binding protein 3	9.9	9.79	0.12	0.13	1.08	0.2045	0.7408	10.22	9.79	0.12	0.13	1.35	1.47e-05	0.0009	9.92	9.79	0.14	0.13	1.09	0.1196	0.9688
14719110	STYK1	serine/threonine/tyrosine kinase 1	2.4	2.29	0.29	0.18	1.08	0.0924	0.6142	2.38	2.29	0.15	0.18	1.06	0.5992	0.8327	2.36	2.29	0.12	0.18	1.05	0.6688	0.9976
14719120	MAGOHB	mago-nashi homolog B (Drosophila)	4.59	4.71	0.26	0.5	-1.09	0.7305	0.9442	4.59	4.71	0.33	0.5	-1.08	0.4912	0.7705	4.59	4.71	0.37	0.5	-1.08	0.4542	0.9916
14719124	LOC101116133; KLRA1	killer cell lectin-like receptor 2; killer cell lectin-like receptor subfamily A, member 1	2.04	2	0.04	0.06	1.03	0.3591	0.8251	2.07	2	0.03	0.06	1.05	0.1294	0.4212	2.04	2	0.1	0.06	1.03	0.4317	0.9912
14719131	FBXL5	F-box and leucine-rich repeat protein 5	6.7	6.75	0.1	0.16	-1.04	0.8948	0.9791	6.8	6.75	0.22	0.16	1.03	0.2187	0.5446	6.75	6.75	0.09	0.16	-1	0.4503	0.9916
14719142			3.74	4.08	0.54	0.39	-1.27	0.1102	0.6401	4.01	4.08	0.5	0.39	-1.05	0.9855	0.9939	3.85	4.08	0.13	0.39	-1.18	0.2759	0.984
14719147	CC2D2A	coiled-coil and C2 domain containing 2A	5.37	5.29	0.37	0.17	1.05	0.6952	0.9356	5.09	5.29	0.34	0.17	-1.15	0.1395	0.4379	5.18	5.29	0.2	0.17	-1.08	0.3202	0.984
14719180	C1QTNF7	C1q and tumor necrosis factor related protein 7	6.28	6.07	0.21	0.31	1.16	0.2882	0.7902	5.95	6.07	0.28	0.31	-1.09	0.1136	0.3958	6.17	6.07	0.15	0.31	1.07	0.9941	0.9995
14719183	SLC25A37	solute carrier family 25 (mitochondrial iron transporter), member 37	6.24	6.42	0.44	0.2	-1.14	0.0899	0.6075	6.48	6.42	0.11	0.2	1.04	0.6423	0.8549	6.45	6.42	0.27	0.2	1.02	0.3681	0.9882
14719188	ADAM28	ADAM metallopeptidase domain 28	2.5	2.47	0.33	0.13	1.02	0.3222	0.8072	2.53	2.47	0.07	0.13	1.04	0.6954	0.8806	2.58	2.47	0.2	0.13	1.08	0.5468	0.9976
14719210	ADAMDEC1	ADAM-like, decysin 1	2.15	2.1	0.09	0.11	1.03	0.9262	0.9857	2.14	2.1	0.09	0.11	1.03	0.9194	0.9717	2.05	2.1	0.06	0.11	-1.03	0.2471	0.9807
14719224	ADAM7	ADAM metallopeptidase domain 7	2.32	2.28	0.09	0.09	1.03	0.6554	0.9242	2.35	2.28	0.04	0.09	1.05	0.352	0.6697	2.33	2.28	0.05	0.09	1.03	0.8229	0.9989
14719246	ENTPD4	ectonucleoside triphosphate diphosphohydrolase 4	7.29	7.11	0.18	0.18	1.13	0.1174	0.6503	7.49	7.11	0.13	0.18	1.3	0.0006	0.0138	7.26	7.11	0.12	0.18	1.1	0.0862	0.9397
14719258	NKX3-1	NK3 homeobox 1	3.07	3.17	0.16	0.19	-1.07	0.1315	0.6688	3.08	3.17	0.11	0.19	-1.06	0.1629	0.4729	3.12	3.17	0.18	0.19	-1.03	0.4906	0.9976
14719260	NKX2-6	NK2 homeobox 6	2.66	2.52	0.07	0.24	1.1	0.6223	0.9147	2.68	2.52	0.23	0.24	1.12	0.782	0.9187	2.56	2.52	0.17	0.24	1.02	0.8358	0.9989
14719263	STC1	stanniocalcin 1	5.04	4.69	0.44	0.27	1.27	0.1912	0.7302	5.09	4.69	0.26	0.27	1.33	0.0123	0.1097	4.69	4.69	0.3	0.27	1	0.8845	0.9989
14719268			2.51	2.44	0.16	0.26	1.05	0.5152	0.8861	2.53	2.44	0.18	0.26	1.06	0.8199	0.9336	2.4	2.44	0.09	0.26	-1.03	0.2693	0.984
14719274			6.21	6.27	0.09	0.15	-1.04	0.5085	0.8829	6.17	6.27	0.06	0.15	-1.07	0.2829	0.6099	6.16	6.27	0.25	0.15	-1.08	0.711	0.9976
14719291			2.47	2.39	0.19	0.14	1.06	0.1116	0.6417	2.48	2.39	0.2	0.14	1.07	0.1352	0.4307	2.38	2.39	0.14	0.14	-1.01	0.9382	0.9989
14719295			2.48	2.41	0.37	0.19	1.05	0.0327	0.4808	2.49	2.41	0.07	0.19	1.06	0.6008	0.8333	2.47	2.41	0.06	0.19	1.04	0.7543	0.9983
14719300	UQCRFS1	ubiquinol-cytochrome c reductase, Rieske iron-sulfur polypeptide 1	9.72	9.81	0.16	0.15	-1.06	0.4011	0.8448	10.26	9.81	0.12	0.15	1.37	0.0001	0.0043	9.7	9.81	0.19	0.15	-1.08	0.148	0.9727
14719302	PLD4	phospholipase D family, member 4	3.07	3.03	0.14	0.18	1.03	0.9676	0.9927	3.03	3.03	0.21	0.18	-1	0.9786	0.9925	3.05	3.03	0.13	0.18	1.01	0.5194	0.9976
14719312	C21H14orf79	chromosome 21 open reading frame, human C14orf79	2.67	2.67	0.1	0.11	-1	0.8812	0.9756	2.84	2.67	0.35	0.11	1.13	0.0274	0.18	2.69	2.67	0.09	0.11	1.01	0.5445	0.9976
14719319			3.16	2.99	0.21	0.22	1.12	0.5277	0.8897	3.03	2.99	0.28	0.22	1.03	0.968	0.9883	2.95	2.99	0.37	0.22	-1.02	0.6578	0.9976
14719324	GPR132	G protein-coupled receptor 132	3.27	3.53	0.37	0.2	-1.2	0.7582	0.9509	3.46	3.53	0.25	0.2	-1.05	0.8842	0.9584	3.34	3.53	0.13	0.2	-1.14	0.3304	0.984
14719328	SWI5	SWI5 homologous recombination repair protein	3.82	3.82	0.35	0.25	-1	0.7548	0.9501	4.03	3.82	0.31	0.25	1.16	0.1759	0.4897	3.81	3.82	0.26	0.25	-1.01	0.9322	0.9989
14719333	KCNG3	potassium channel, voltage gated modifier subfamily G, member 3	2.44	2.43	0.17	0.23	1.01	0.6218	0.9144	2.38	2.43	0.12	0.23	-1.03	0.2393	0.5674	2.28	2.43	0.12	0.23	-1.11	0.098	0.9503
14719337	LOC101115694	cytochrome c oxidase subunit 7A-related protein, mitochondrial	9.14	8.89	0.29	0.21	1.19	0.9946	0.9988	9.06	8.89	0.19	0.21	1.13	0.7148	0.8897	8.97	8.89	0.38	0.21	1.06	0.9714	0.9989
14719341	GOLGA2	golgin A2	6.93	6.72	0.1	0.17	1.16	0.0343	0.4826	7.14	6.72	0.18	0.17	1.34	4.74e-05	0.0021	6.68	6.72	0.1	0.17	-1.02	0.5739	0.9976
14719364	TRUB2	TruB pseudouridine (psi) synthase family member 2	4.53	4.65	0.33	0.21	-1.09	0.3274	0.8103	5.1	4.65	0.16	0.21	1.37	0.0016	0.0275	4.69	4.65	0.21	0.21	1.03	0.4476	0.9916
14719373	EML4; LOC105615576	echinoderm microtubule associated protein like 4; echinoderm microtubule-associated protein-like 4 pseudogene	6.67	6.66	0.12	0.13	1	0.9573	0.9907	6.39	6.66	0.2	0.13	-1.2	0.0008	0.0165	6.71	6.66	0.16	0.13	1.03	0.9796	0.9993
14719391	PKDCC	protein kinase domain containing, cytoplasmic	6.8	7.53	0.34	0.28	-1.66	0.0079	0.3315	7.14	7.53	0.23	0.28	-1.31	0.0673	0.3006	7.28	7.53	0.19	0.28	-1.19	0.2751	0.984
14719398	WDR61	WD repeat domain 61	5.06	5.07	0.13	0.21	-1.01	0.193	0.7316	5.08	5.07	0.18	0.21	1.01	0.4023	0.7093	5	5.07	0.16	0.21	-1.05	0.0397	0.9163
14719400	DERL3	derlin 3	2.87	2.65	0.21	0.17	1.16	0.0033	0.277	2.76	2.65	0.11	0.17	1.08	0.2781	0.6054	2.68	2.65	0.12	0.17	1.02	0.7065	0.9976
14719404	CHCHD10	coiled-coil-helix-coiled-coil-helix domain containing 10	9.87	9.71	0.18	0.22	1.11	0.4754	0.8746	10.3	9.71	0.09	0.22	1.51	1.07e-05	0.0007	9.89	9.71	0.09	0.22	1.13	0.3926	0.9902
14719406			2.65	2.69	0.21	0.24	-1.03	0.5548	0.8959	2.63	2.69	0.11	0.24	-1.05	0.4362	0.7348	2.59	2.69	0.22	0.24	-1.07	0.6415	0.9976
14719409			4	3.83	0.3	0.18	1.13	0.1897	0.7289	4.12	3.83	0.46	0.18	1.22	0.1454	0.4476	3.97	3.83	0.38	0.18	1.1	0.7453	0.9983
14719413			5.11	5.2	0.13	0.14	-1.07	0.5821	0.9019	5.14	5.2	0.27	0.14	-1.05	0.6303	0.8492	5.08	5.2	0.15	0.14	-1.09	0.6504	0.9976
14719430	GSTT2	glutathione S-transferase theta 2	2.39	2.47	0.13	0.39	-1.06	0.117	0.6496	2.45	2.47	0.3	0.39	-1.01	0.6411	0.8543	2.41	2.47	0.17	0.39	-1.04	0.3556	0.9879
14719435	LOC101111664; GSTT1	glutathione S-transferase theta-1; glutathione S-transferase theta 1	3.78	3.71	0.39	0.66	1.05	0.9851	0.9966	3.88	3.71	0.36	0.66	1.12	0.9306	0.9754	3.85	3.71	0.35	0.66	1.1	0.6475	0.9976
14719440	SLC2A11	solute carrier family 2 (facilitated glucose transporter), member 11	2.5	2.49	0.28	0.14	1.01	0.7626	0.9529	2.58	2.49	0.08	0.14	1.06	0.7655	0.9121	2.5	2.49	0.18	0.14	1	0.9669	0.9989
14719453	SMARCB1	SWI/SNF related, matrix associated, actin dependent regulator of chromatin, subfamily b, member 1	6.19	6.39	0.32	0.23	-1.15	0.181	0.7249	6.46	6.39	0.27	0.23	1.04	0.7606	0.9103	6.26	6.39	0.19	0.23	-1.1	0.9381	0.9989
14719461	MMP11	matrix metallopeptidase 11 (stromelysin 3)	3.92	3.57	0.58	0.46	1.27	0.4792	0.8757	4.15	3.57	0.51	0.46	1.49	0.3121	0.6368	3.75	3.57	0.17	0.46	1.13	0.8261	0.9989
14719467	C17H22orf15	chromosome 17 open reading frame, human C22orf15	2.92	2.79	0.29	0.23	1.09	0.3437	0.818	2.86	2.79	0.1	0.23	1.05	0.7425	0.9017	2.84	2.79	0.16	0.23	1.03	0.4906	0.9976
14719470			3.37	3.4	0.17	0.28	-1.02	0.6755	0.9298	3.27	3.4	0.35	0.28	-1.1	0.5448	0.8022	3.42	3.4	0.22	0.28	1.01	0.6534	0.9976
14719473			3.57	3.43	0.19	0.18	1.1	0.299	0.7956	3.45	3.43	0.39	0.18	1.01	0.9478	0.9819	3.51	3.43	0.21	0.18	1.06	0.7808	0.9983
14719476			3.06	2.87	0.25	0.13	1.14	0.0206	0.4231	3.05	2.87	0.37	0.13	1.13	0.0652	0.2962	2.88	2.87	0.18	0.13	1.01	0.6397	0.9976
14719478			3.92	3.87	0.26	0.43	1.04	0.2478	0.7663	3.86	3.87	0.51	0.43	-1.01	0.3859	0.6976	3.81	3.87	0.36	0.43	-1.04	0.1378	0.9727
14719480			2.45	2.57	0.27	0.55	-1.08	0.9606	0.9917	2.7	2.57	0.13	0.55	1.09	0.7127	0.8887	2.39	2.57	0.23	0.55	-1.13	0.4172	0.9906
14719482	KCNA7	potassium channel, voltage gated shaker related subfamily A, member 7	3.28	3.27	0.33	0.33	1	0.6215	0.9142	3.46	3.27	0.35	0.33	1.14	0.8988	0.9642	3.47	3.27	0.26	0.33	1.15	0.2901	0.984
14719484	NTF4	neurotrophin 4	2.62	2.44	0.19	0.23	1.13	0.5535	0.8959	2.73	2.44	0.28	0.23	1.23	0.2298	0.557	2.48	2.44	0.43	0.23	1.03	0.3879	0.9892
14719486	LOC105602076	uncharacterized LOC105602076	2.83	2.76	0.13	0.23	1.05	0.6463	0.9216	2.78	2.76	0.11	0.23	1.02	0.9221	0.973	2.65	2.76	0.25	0.23	-1.08	0.915	0.9989
14719491			2.93	3.15	0.23	0.24	-1.17	0.1729	0.7158	3.11	3.15	0.2	0.24	-1.03	0.3286	0.6511	3.08	3.15	0.24	0.24	-1.05	0.7183	0.9976
14719494	GYS1	glycogen synthase 1 (muscle)	7.77	7.76	0.24	0.22	1	0.9964	0.9993	8.06	7.76	0.15	0.22	1.23	0.0023	0.0351	7.78	7.76	0.18	0.22	1.01	0.6629	0.9976
14719512	TULP2	tubby like protein 2	2.72	2.75	0.15	0.2	-1.02	0.4427	0.8615	2.6	2.75	0.19	0.2	-1.11	0.0923	0.3557	2.78	2.75	0.15	0.2	1.02	0.7855	0.9983
14719526	PLEKHA4	pleckstrin homology domain containing, family A (phosphoinositide binding specific) member 4	3.81	3.64	0.19	0.41	1.12	0.7724	0.954	3.48	3.64	0.14	0.41	-1.12	0.0565	0.2747	3.81	3.64	0.27	0.41	1.13	0.5432	0.9976
14719545	HSD17B14	hydroxysteroid (17-beta) dehydrogenase 14	3.26	3.23	0.11	0.19	1.02	0.8933	0.9787	3.21	3.23	0.37	0.19	-1.01	0.7063	0.8859	3.13	3.23	0.25	0.19	-1.07	0.7416	0.9978
14719554	BCAT2	branched chain amino-acid transaminase 2, mitochondrial	4.21	4.25	0.37	0.45	-1.03	0.4362	0.8601	4.31	4.25	0.32	0.45	1.04	0.6881	0.8766	4.06	4.25	0.2	0.45	-1.14	0.4631	0.9927
14719565	FUT1	fucosyltransferase 1 (galactoside 2-alpha-L-fucosyltransferase, H blood group)	2.8	2.64	0.24	0.1	1.11	0.0938	0.6178	2.7	2.64	0.17	0.1	1.04	0.8693	0.9518	2.61	2.64	0.11	0.1	-1.02	0.9131	0.9989
14719567	IZUMO1	izumo sperm-egg fusion 1	2.4	2.42	0.07	0.2	-1.01	0.4339	0.8595	2.38	2.42	0.12	0.2	-1.03	0.2013	0.5235	2.32	2.42	0.05	0.2	-1.07	0.0983	0.9503
14719576	RASIP1	Ras interacting protein 1	7.55	7.5	0.12	0.11	1.04	0.4031	0.8455	7.13	7.5	0.18	0.11	-1.29	0.0003	0.0073	7.63	7.5	0.17	0.11	1.1	0.7209	0.9976
14719587	MAMSTR	MEF2 activating motif and SAP domain containing transcriptional regulator	2.63	2.68	0.22	0.14	-1.04	0.7713	0.9538	2.54	2.68	0.16	0.14	-1.11	0.3911	0.7016	2.62	2.68	0.21	0.14	-1.04	0.9093	0.9989
14719596			7.78	7.77	0.17	0.2	1	0.6124	0.9112	7.44	7.77	0.24	0.2	-1.26	0.1323	0.4264	7.8	7.77	0.41	0.2	1.02	0.4806	0.9962
14719605	RUVBL2	RuvB-like AAA ATPase 2	7.09	7.24	0.14	0.29	-1.11	0.2085	0.7412	7.02	7.24	0.33	0.29	-1.17	0.1635	0.473	7.19	7.24	0.23	0.29	-1.04	0.5838	0.9976
14719620	FTL	ferritin, light polypeptide	8.64	8.66	0.1	0.23	-1.01	0.2881	0.7901	8.08	8.66	0.34	0.23	-1.49	6.82e-06	0.0005	8.89	8.66	0.31	0.23	1.17	0.5863	0.9976
14719622	BAX	BCL2-associated X protein	3.8	3.78	0.22	0.21	1.01	0.3689	0.8296	3.77	3.78	0.19	0.21	-1.01	0.7402	0.9008	3.62	3.78	0.26	0.21	-1.11	0.2989	0.984
14719628	DHDH	dihydrodiol dehydrogenase (dimeric)	3.1	3.03	0.23	0.22	1.05	0.7501	0.9477	3.17	3.03	0.27	0.22	1.1	0.7679	0.913	3.02	3.03	0.12	0.22	-1	0.1989	0.9727
14719636	NUCB1	nucleobindin 1	7.56	7.58	0.17	0.25	-1.01	0.7675	0.9538	7.31	7.58	0.16	0.25	-1.21	0.3811	0.6931	7.47	7.58	0.18	0.25	-1.08	0.8635	0.9989
14719650	PPP1R15A	protein phosphatase 1, regulatory subunit 15A	5.17	5.29	0.29	0.4	-1.09	0.4856	0.8782	4.77	5.29	0.31	0.4	-1.44	0.0035	0.0464	5.24	5.29	0.21	0.4	-1.04	0.7907	0.9983
14719655	FGF21	fibroblast growth factor 21	2.77	2.74	0.08	0.11	1.03	0.3329	0.813	2.69	2.74	0.08	0.11	-1.03	0.712	0.8883	2.74	2.74	0.1	0.11	1	0.721	0.9976
14719659	FUT2	fucosyltransferase 2 (secretor status included)	2.6	2.45	0.08	0.15	1.11	0.0763	0.5881	2.51	2.45	0.06	0.15	1.05	0.9105	0.968	2.46	2.45	0.04	0.15	1.01	0.67	0.9976
14719662	SNCA	synuclein, alpha (non A4 component of amyloid precursor)	2.99	3.1	0.15	0.44	-1.08	0.0506	0.531	2.91	3.1	0.22	0.44	-1.14	0.023	0.1609	3	3.1	0.1	0.44	-1.07	0.0553	0.9244
14719666	VSNL1	visinin-like 1	5.29	5.38	0.62	0.43	-1.06	0.5626	0.896	5.6	5.38	0.72	0.43	1.16	0.3377	0.6594	5.4	5.38	0.57	0.43	1.01	0.4944	0.9976
14719670	GEN1	GEN1 Holliday junction 5 flap endonuclease	3.74	3.79	0.2	0.28	-1.04	0.4691	0.8731	2.87	3.79	0.28	0.28	-1.9	1.12e-05	0.0007	4.06	3.79	0.55	0.28	1.2	0.5229	0.9976
14719684	MSGN1	mesogenin 1	2.89	2.83	0.34	0.13	1.04	0.1694	0.7124	2.79	2.83	0.18	0.13	-1.03	0.8568	0.9473	2.73	2.83	0.09	0.13	-1.08	0.3177	0.984
14719686	KCNS3	potassium voltage-gated channel, modifier subfamily S, member 3; potassium voltage-gated channel, delayed-rectifier, subfamily S, member 3	3.09	3.16	0.15	0.17	-1.05	0.7085	0.9392	3.08	3.16	0.39	0.17	-1.06	0.3308	0.6527	2.9	3.16	0.14	0.17	-1.2	0.1958	0.9727
14719688	RAD51AP2	RAD51 associated protein 2	2.11	2.02	0.04	0.04	1.06	0.1657	0.7065	2.15	2.02	0.05	0.04	1.09	0.0239	0.1652	2.13	2.02	0.1	0.04	1.08	0.3121	0.984
14719692	SMC6	structural maintenance of chromosomes 6	7.76	7.87	0.09	0.15	-1.08	0.2552	0.7716	7.74	7.87	0.08	0.15	-1.1	0.0756	0.3198	7.84	7.87	0.15	0.15	-1.02	0.506	0.9976
14719716	SCRN3	secernin 3	7.52	7.19	0.17	0.16	1.26	0.0195	0.4145	7.38	7.19	0.18	0.16	1.14	0.0257	0.1732	7.33	7.19	0.2	0.16	1.1	0.2412	0.9807
14719724			2.44	2.3	0.15	0.09	1.1	0.0826	0.5979	2.33	2.3	0.09	0.09	1.02	0.5006	0.7754	2.39	2.3	0.06	0.09	1.06	0.6481	0.9976
14719727	SP3	Sp3 transcription factor	7.56	7.52	0.21	0.17	1.03	0.857	0.9702	7.48	7.52	0.04	0.17	-1.02	0.6324	0.85	7.6	7.52	0.09	0.17	1.06	0.3921	0.9902
14719732	OLA1	Obg-like ATPase 1	7.7	7.77	0.08	0.21	-1.05	0.9705	0.9932	7.97	7.77	0.1	0.21	1.15	0.0144	0.1202	7.74	7.77	0.22	0.21	-1.02	0.4036	0.9902
14719743	CIR1	corepressor interacting with RBPJ, 1	6.84	6.68	0.22	0.1	1.12	0.3413	0.8176	6.84	6.68	0.3	0.1	1.12	0.0662	0.2982	6.86	6.68	0.18	0.1	1.13	0.0735	0.9317
14719753	WIPF1	WAS/WASL interacting protein family, member 1	6.15	6.46	0.31	0.28	-1.24	0.0157	0.3922	6.15	6.46	0.21	0.28	-1.24	0.0164	0.1298	6.37	6.46	0.14	0.28	-1.06	0.239	0.9807
14719762	LIPK	lipase, family member K	2.28	2.24	0.07	0.22	1.02	0.917	0.9846	2.32	2.24	0.07	0.22	1.05	0.5984	0.8326	2.36	2.24	0.18	0.22	1.08	0.3165	0.984
14719772	LIPN	lipase, family member N	2.26	2.16	0.11	0.04	1.07	0.0328	0.481	2.29	2.16	0.05	0.04	1.1	0.0389	0.2216	2.25	2.16	0.06	0.04	1.07	0.1049	0.9503
14719782	LIPM	lipase, family member M	2.28	2.26	0.15	0.16	1.02	0.4159	0.8526	2.24	2.26	0.04	0.16	-1.01	0.714	0.8891	2.2	2.26	0.06	0.16	-1.04	0.4017	0.9902
14719791	STAMBPL1	STAM binding protein-like 1	3.17	3.44	0.22	0.34	-1.21	0.1799	0.7237	3.27	3.44	0.31	0.34	-1.13	0.8737	0.9537	3.33	3.44	0.17	0.34	-1.08	0.4344	0.9912
14719802	FAS	Fas cell surface death receptor	3.78	3.8	0.26	0.16	-1.02	0.8592	0.9703	3.89	3.8	0.43	0.16	1.06	0.26	0.5884	3.5	3.8	0.42	0.16	-1.23	0.4504	0.9916
14719809	ANKRD22	ankyrin repeat domain 22	2.33	2.26	0.07	0.08	1.05	0.2612	0.7756	2.42	2.26	0.12	0.08	1.11	0.0497	0.2549	2.31	2.26	0.15	0.08	1.03	0.6824	0.9976
14719815	ACTA2	actin, alpha 2, smooth muscle, aorta	8.6	9.21	0.36	0.53	-1.53	0.0309	0.4762	8.3	9.21	0.51	0.53	-1.88	0.0271	0.179	8.53	9.21	0.67	0.53	-1.61	0.0283	0.8893
14719823	TMEM63A	transmembrane protein 63A	6.9	7.12	0.18	0.22	-1.17	0.0148	0.3821	7.2	7.12	0.16	0.22	1.05	0.3005	0.6249	7.06	7.12	0.17	0.22	-1.05	0.9832	0.9993
14719844	ENAH	enabled homolog (Drosophila)	6.56	6.67	0.15	0.13	-1.08	0.1267	0.6623	6.51	6.67	0.17	0.13	-1.12	0.3931	0.7027	6.55	6.67	0.12	0.13	-1.09	0.1846	0.9727
14719860	LBR	lamin B receptor	6.21	6.43	0.23	0.22	-1.16	0.1011	0.6255	5.98	6.43	0.22	0.22	-1.36	6.27e-05	0.0026	6.39	6.43	0.13	0.22	-1.02	0.596	0.9976
14719874	CPNE4	copine IV	2.49	2.23	0.08	0.15	1.19	0.006	0.3108	2.42	2.23	0.07	0.15	1.14	0.0576	0.2771	2.35	2.23	0.08	0.15	1.09	0.3611	0.9882
14719889	MRPL3	mitochondrial ribosomal protein L3	6.75	6.89	0.33	0.14	-1.1	0.5525	0.8958	6.98	6.89	0.21	0.14	1.06	0.662	0.8649	6.82	6.89	0.15	0.14	-1.05	0.5986	0.9976
14719899	EPHX1	epoxide hydrolase 1, microsomal (xenobiotic)	9.44	9.42	0.13	0.45	1.01	0.5166	0.8861	9.39	9.42	0.13	0.45	-1.02	0.867	0.9512	9.34	9.42	0.26	0.45	-1.06	0.5442	0.9976
14719908	SRP9	signal recognition particle 9kDa	6.56	6.65	0.13	0.46	-1.06	0.557	0.8959	6.94	6.65	0.18	0.46	1.22	0.0149	0.1221	6.62	6.65	0.31	0.46	-1.02	0.8816	0.9989
14719912			2.05	2.02	0.06	0.05	1.02	0.2675	0.7777	2.08	2.02	0.05	0.05	1.04	0.2653	0.5936	2.06	2.02	0.07	0.05	1.03	0.7165	0.9976
14719915			2.23	2.15	0.09	0.06	1.06	0.1564	0.6979	2.27	2.15	0.05	0.06	1.08	0.1017	0.3731	2.19	2.15	0.05	0.06	1.03	0.5674	0.9976
14719922			2.44	2.45	0.2	0.23	-1.01	0.6189	0.9131	2.6	2.45	0.32	0.23	1.11	0.5763	0.8196	2.41	2.45	0.21	0.23	-1.03	0.2301	0.9786
14719924			2.35	2.28	0.07	0.26	1.06	0.7698	0.9538	2.32	2.28	0.12	0.26	1.03	0.7192	0.8913	2.23	2.28	0.13	0.26	-1.03	0.3676	0.9882
14719928	NUDT16	nudix (nucleoside diphosphate linked moiety X)-type motif 16	3.37	3.22	0.26	0.25	1.11	0.4049	0.8464	3.41	3.22	0.31	0.25	1.14	0.1576	0.4654	3.55	3.22	0.34	0.25	1.26	0.1061	0.9516
14719931			2.18	2.06	0.11	0.14	1.09	0.4017	0.8451	2.18	2.06	0.1	0.14	1.09	0.6725	0.8704	2.14	2.06	0.22	0.14	1.06	0.5228	0.9976
14719933	ACTRT1	actin-related protein T1	2.43	2.39	0.06	0.17	1.02	0.8465	0.9683	2.39	2.39	0.08	0.17	-1	0.5412	0.8002	2.39	2.39	0.1	0.17	-1	0.3404	0.9851
14719935	TAAR5	trace amine associated receptor 5	2.51	2.43	0.21	0.1	1.06	0.0659	0.5708	2.48	2.43	0.09	0.1	1.03	0.5136	0.7837	2.4	2.43	0.09	0.1	-1.02	0.6296	0.9976
14719937	LOC101103482; LOC101103730	trace amine-associated receptor 6; trace amine-associated receptor 7a-like	2.44	2.38	0.45	0.18	1.04	0.0793	0.5934	2.36	2.38	0.12	0.18	-1.02	0.8061	0.9275	2.37	2.38	0.14	0.18	-1.01	0.8605	0.9989
14719940			2.28	2.19	0.38	0.19	1.06	0.2006	0.7381	2.16	2.19	0.17	0.19	-1.02	0.8044	0.9271	2.4	2.19	0.33	0.19	1.16	0.1807	0.9727
14719942	STX7	syntaxin 7	7.84	7.92	0.24	0.2	-1.06	0.5829	0.9021	7.94	7.92	0.29	0.2	1.01	0.8242	0.9358	7.83	7.92	0.17	0.2	-1.07	0.6359	0.9976
14719951	MOXD1	monooxygenase, DBH-like 1	2.54	2.43	0.16	0.17	1.08	0.2406	0.7614	2.43	2.43	0.06	0.17	1	0.7531	0.9065	2.46	2.43	0.18	0.17	1.02	0.6529	0.9976
14719963	CTGF	connective tissue growth factor	8.82	8.16	0.62	0.61	1.59	0.0216	0.4273	7.51	8.16	0.37	0.61	-1.57	0.0149	0.122	8.37	8.16	0.32	0.61	1.16	0.5208	0.9976
14719967			2.3	2.23	0.12	0.09	1.05	0.3136	0.8009	2.29	2.23	0.06	0.09	1.04	0.2291	0.5569	2.3	2.23	0.05	0.09	1.05	0.3171	0.984
14719970	MED23	mediator complex subunit 23	6.14	6.15	0.11	0.06	-1.01	0.9301	0.9861	6.39	6.15	0.21	0.06	1.18	0.0112	0.1026	6.18	6.15	0.17	0.06	1.02	0.9038	0.9989
14720000			2.71	2.71	0.3	0.57	-1	0.8594	0.9703	2.87	2.71	0.33	0.57	1.12	0.95	0.9824	2.65	2.71	0.21	0.57	-1.04	0.6102	0.9976
14720002	EPB41L2	erythrocyte membrane protein band 4.1-like 2	7.75	7.94	0.13	0.19	-1.15	0.0221	0.4296	7.27	7.94	0.08	0.19	-1.59	3.97e-08	1.59e-05	7.79	7.94	0.1	0.19	-1.11	0.0665	0.9317
14720021			4.25	3.97	0.3	0.35	1.22	0.0499	0.5295	4	3.97	0.22	0.35	1.02	0.8865	0.9594	3.99	3.97	0.07	0.35	1.01	0.6806	0.9976
14720023			2.8	2.86	0.17	0.37	-1.04	0.4356	0.8601	3.02	2.86	0.2	0.37	1.12	0.3705	0.6843	2.91	2.86	0.18	0.37	1.04	0.8382	0.9989
14720027	LOC101118705	trace amine-associated receptor 7a-like	2.22	2.12	0.05	0.06	1.07	0.1747	0.7186	2.25	2.12	0.08	0.06	1.1	0.1752	0.4886	2.13	2.12	0.14	0.06	1.01	0.9157	0.9989
14720029	LOC101102492	trace amine-associated receptor 6	3.48	2.91	0.38	0.17	1.48	7.81e-05	0.0864	2.86	2.91	0.09	0.17	-1.04	0.5494	0.8051	3.02	2.91	0.11	0.17	1.08	0.5278	0.9976
14720031	LOC101118451	trace amine-associated receptor 7a-like	2.23	2.26	0.11	0.11	-1.02	0.9759	0.9945	2.37	2.26	0.14	0.11	1.08	0.4187	0.7215	2.3	2.26	0.28	0.11	1.03	0.2001	0.9727
14720033	TAAR8	trace amine associated receptor 8	2.22	2.13	0.11	0.11	1.06	0.9499	0.9896	2.11	2.13	0.08	0.11	-1.02	0.4765	0.7612	2.08	2.13	0.09	0.11	-1.03	0.3547	0.9879
14720036	TAAR9	trace amine associated receptor 9 (gene/pseudogene)	2.12	2.07	0.09	0.08	1.04	0.4708	0.8732	2.07	2.07	0.1	0.08	1	0.4525	0.7446	2.06	2.07	0.05	0.08	-1.01	0.8228	0.9989
14720038			4.52	4.37	0.26	0.23	1.11	0.2225	0.7492	4.25	4.37	0.15	0.23	-1.09	0.5847	0.8237	4.24	4.37	0.26	0.23	-1.09	0.3513	0.9879
14720041	ENPP1	ectonucleotide pyrophosphatase/phosphodiesterase 1	7.31	7.02	0.21	0.14	1.22	0.0087	0.3423	7.03	7.02	0.13	0.14	1.01	0.8204	0.9337	7.1	7.02	0.24	0.14	1.05	0.6695	0.9976
14720066			3.12	2.85	0.12	0.13	1.2	0.0514	0.5331	3.04	2.85	0.28	0.13	1.14	0.1517	0.4566	2.91	2.85	0.29	0.13	1.04	0.6072	0.9976
14720068	ENPP3	ectonucleotide pyrophosphatase/phosphodiesterase 3	2.29	2.22	0.12	0.15	1.05	0.283	0.7864	2.3	2.22	0.05	0.15	1.06	0.532	0.7943	2.28	2.22	0.12	0.15	1.05	0.5043	0.9976
14720091	ARG1	arginase 1	2.35	2.28	0.08	0.12	1.05	0.5484	0.8949	2.37	2.28	0.06	0.12	1.07	0.5247	0.7906	2.28	2.28	0.14	0.12	1.01	0.7194	0.9976
14720100	AKAP7	A kinase (PRKA) anchor protein 7	3.66	4.01	0.09	0.32	-1.28	0.3701	0.8302	3.86	4.01	0.1	0.32	-1.11	0.7362	0.8992	3.84	4.01	0.28	0.32	-1.13	0.3416	0.9854
14720108	LOC101111875; OR6C76	olfactory receptor 6C76; olfactory receptor, family 6, subfamily C, member 76	2.21	2.09	0.08	0.12	1.08	0.2749	0.7829	2.17	2.09	0.06	0.12	1.05	0.6349	0.8514	2.08	2.09	0.1	0.12	-1.01	0.3318	0.984
14720110	LOC101117745	olfactory receptor 6C1-like	2.14	2.05	0.09	0.13	1.06	0.4826	0.8772	2.29	2.05	0.09	0.13	1.18	0.0548	0.2703	2.13	2.05	0.08	0.13	1.06	0.5971	0.9976
14720112	DPY19L4	dpy-19-like 4 (C. elegans)	6.55	6.53	0.21	0.13	1.01	0.7379	0.945	6.47	6.53	0.12	0.13	-1.04	0.2985	0.623	6.56	6.53	0.11	0.13	1.02	0.6722	0.9976
14720131	ARFGEF2	ADP-ribosylation factor guanine nucleotide-exchange factor 2 (brefeldin A-inhibited)	5.53	5.67	0.27	0.07	-1.1	0.7492	0.9474	6.01	5.67	0.19	0.07	1.26	0.0552	0.2715	5.7	5.67	0.3	0.07	1.02	0.9076	0.9989
14720160	CSE1L	CSE1 chromosome segregation 1-like (yeast)	8.02	8.04	0.08	0.15	-1.01	0.7291	0.9437	8.1	8.04	0.14	0.15	1.04	0.6362	0.8518	8.09	8.04	0.18	0.15	1.04	0.724	0.9976
14720185	DDX27	DEAD (Asp-Glu-Ala-Asp) box polypeptide 27	5.59	5.59	0.04	0.2	1.01	0.7048	0.9381	5.8	5.59	0.17	0.2	1.16	0.0573	0.2764	5.73	5.59	0.33	0.2	1.11	0.1955	0.9727
14720205	PREX1	phosphatidylinositol-3,4,5-trisphosphate-dependent Rac exchange factor 1	5.08	5.3	0.29	0.12	-1.16	0.0115	0.3565	5.16	5.3	0.15	0.12	-1.1	0.0787	0.3257	5.14	5.3	0.2	0.12	-1.12	0.0736	0.9317
14720238	STAU1	staufen double-stranded RNA binding protein 1	7.62	7.66	0.1	0.13	-1.03	0.7256	0.943	7.58	7.66	0.14	0.13	-1.06	0.4079	0.7138	7.61	7.66	0.15	0.13	-1.03	0.8206	0.9989
14720250	ZNFX1	zinc finger, NFX1-type containing 1	6.19	5.58	0.66	0.76	1.53	0.3115	0.7999	5.09	5.58	0.23	0.76	-1.4	0.0321	0.1983	6.18	5.58	0.61	0.76	1.52	0.1656	0.9727
14720263	KCNB1	potassium channel, voltage gated Shab related subfamily B, member 1	2.95	3.3	0.47	0.23	-1.28	0.2584	0.7742	3.17	3.3	0.46	0.23	-1.09	0.6625	0.8653	3.11	3.3	0.37	0.23	-1.14	0.8792	0.9989
14720265	ZNF462	zinc finger protein 462	5.42	5.99	0.31	0.33	-1.48	0.0155	0.3916	5.17	5.99	0.23	0.33	-1.76	5.21e-05	0.0023	5.69	5.99	0.35	0.33	-1.22	0.0794	0.9332
14720279	NTF3	neurotrophin 3	3.92	4.32	0.32	0.13	-1.31	0.0089	0.3436	3.86	4.32	0.2	0.13	-1.37	0.0027	0.039	4.31	4.32	0.35	0.13	-1.01	0.8317	0.9989
14720281	LOC105614855	anoctamin-2	5.55	5.53	0.17	0.21	1.02	0.1343	0.6693	5.69	5.53	0.12	0.21	1.12	0.068	0.3025	5.65	5.53	0.26	0.21	1.09	0.1262	0.9727
14720303	YDJC	YdjC homolog (bacterial)	3.11	3.41	0.2	0.38	-1.23	0.1244	0.6584	3.3	3.41	0.44	0.38	-1.08	0.5577	0.8103	3.34	3.41	0.18	0.38	-1.05	0.4085	0.9906
14720305			2.68	2.58	0.16	0.17	1.07	0.6155	0.9118	2.57	2.58	0.15	0.17	-1.01	0.9064	0.9671	2.54	2.58	0.13	0.17	-1.03	0.1826	0.9727
14720310			3.1	2.83	0.52	0.1	1.21	0.0936	0.6172	2.74	2.83	0.22	0.1	-1.07	0.7717	0.9147	2.92	2.83	0.27	0.1	1.06	0.5414	0.9976
14720313	SERPIND1	serpin peptidase inhibitor, clade D (heparin cofactor), member 1	3.61	3.59	0.33	0.24	1.01	0.1702	0.713	3.5	3.59	0.14	0.24	-1.07	0.8776	0.9549	3.48	3.59	0.17	0.24	-1.08	0.5719	0.9976
14720318	SNAP29	synaptosome associated protein 29kDa	5.24	5.61	0.37	0.32	-1.29	0.0823	0.5979	5.55	5.61	0.14	0.32	-1.04	0.8546	0.9467	5.19	5.61	0.15	0.32	-1.33	0.0208	0.8513
14720321	CRKL	v-crk avian sarcoma virus CT10 oncogene homolog-like	6.71	6.72	0.36	0.1	-1.01	0.5154	0.8861	6.82	6.72	0.28	0.1	1.07	0.4937	0.7717	6.72	6.72	0.25	0.1	1	0.5514	0.9976
14720325	UBE2L3	ubiquitin-conjugating enzyme E2L 3	8.55	8.63	0.08	0.23	-1.05	0.7634	0.9531	8.69	8.63	0.06	0.23	1.04	0.1836	0.5006	8.65	8.63	0.17	0.23	1.02	0.7438	0.9978
14720328	PI4KA	phosphatidylinositol 4-kinase, catalytic, alpha	6.78	6.77	0.07	0.14	1.01	0.7746	0.9546	6.93	6.77	0.15	0.14	1.12	0.3279	0.6501	6.88	6.77	0.16	0.14	1.08	0.4221	0.9906
14720366			2.63	2.7	0.09	0.07	-1.05	0.2493	0.7668	2.58	2.7	0.07	0.07	-1.09	0.0341	0.2059	2.51	2.7	0.08	0.07	-1.14	0.0076	0.7619
14720368	EIF5	eukaryotic translation initiation factor 5	8.56	7.74	0.18	0.2	1.77	6.57e-06	0.0242	8.67	7.74	0.3	0.2	1.91	7.19e-06	0.0005	8.17	7.74	0.31	0.2	1.35	0.0219	0.8586
14720379	MARK3	MAP/microtubule affinity-regulating kinase 3	7.45	7.31	0.16	0.12	1.11	0.4778	0.8755	7.35	7.31	0.17	0.12	1.03	0.4757	0.761	7.27	7.31	0.09	0.12	-1.02	0.9206	0.9989
14720395	LOC105603310	uncharacterized LOC105603310	3.08	3.02	0.35	0.11	1.04	0.4285	0.856	3.12	3.02	0.21	0.11	1.07	0.6585	0.8632	3.13	3.02	0.33	0.11	1.08	0.6354	0.9976
14720403			4.48	4.89	0.27	0.36	-1.32	0.0167	0.4012	5.04	4.89	0.35	0.36	1.11	0.6797	0.8738	4.76	4.89	0.44	0.36	-1.09	0.366	0.9882
14720406	PDLIM7	PDZ and LIM domain 7 (enigma)	5.66	5.83	0.33	0.25	-1.13	0.528	0.89	5.63	5.83	0.29	0.25	-1.15	0.4081	0.7138	5.75	5.83	0.31	0.25	-1.06	0.4997	0.9976
14720417	DOK3	docking protein 3	2.93	2.77	0.22	0.33	1.12	0.4208	0.854	2.78	2.77	0.13	0.33	1.01	0.6408	0.8542	2.87	2.77	0.04	0.33	1.08	0.9428	0.9989
14720422	DDX41	DEAD (Asp-Glu-Ala-Asp) box polypeptide 41	8.9	8.96	0.16	0.17	-1.05	0.6951	0.9356	9.07	8.96	0.13	0.17	1.08	0.1448	0.4466	8.95	8.96	0.2	0.17	-1	0.5997	0.9976
14720438	FAM193B	family with sequence similarity 193, member B	5.9	5.89	0.24	0.14	1.01	0.9479	0.9894	5.75	5.89	0.18	0.14	-1.11	0.1405	0.44	6.07	5.89	0.41	0.14	1.13	0.8945	0.9989
14720447	LOC101107521; LOC509184	transmembrane emp24 domain-containing protein 9-like; transmembrane emp24 domain-containing protein 9	2.33	2.31	0.1	0.09	1.01	0.7231	0.9428	2.41	2.31	0.16	0.09	1.07	0.1808	0.4956	2.32	2.31	0.1	0.09	1.01	0.9518	0.9989
14720453			2.36	2.29	0.11	0.18	1.05	0.7954	0.9589	2.33	2.29	0.03	0.18	1.03	0.5164	0.7849	2.32	2.29	0.07	0.18	1.02	0.2967	0.984
14720458			2.91	2.72	0.13	0.1	1.14	0.0562	0.5435	2.86	2.72	0.15	0.1	1.1	0.0325	0.1996	2.94	2.72	0.14	0.1	1.17	0.0245	0.8725
14720463			2.55	2.39	0.12	0.19	1.12	0.4754	0.8746	2.44	2.39	0.08	0.19	1.04	0.8977	0.9641	2.38	2.39	0.17	0.19	-1.01	0.8555	0.9989
14720466			5.18	5.39	0.2	0.13	-1.16	0.1998	0.7375	5.11	5.39	0.16	0.13	-1.22	0.0321	0.1984	5.49	5.39	0.21	0.13	1.07	0.3378	0.984
14720470	NARS2	asparaginyl-tRNA synthetase 2, mitochondrial (putative)	5.83	5.7	0.22	0.18	1.1	0.16	0.6998	5.73	5.7	0.12	0.18	1.03	0.624	0.8457	5.72	5.7	0.16	0.18	1.02	0.962	0.9989
14720484	LOC100126230	JY-1	2.89	2.74	0.34	0.29	1.11	0.2133	0.744	2.81	2.74	0.08	0.29	1.05	0.8982	0.9641	2.77	2.74	0.28	0.29	1.02	0.8406	0.9989
14720487	TENM4	teneurin transmembrane protein 4	5.25	5.45	0.35	0.19	-1.15	0.0109	0.3539	5.55	5.45	0.14	0.19	1.07	0.4345	0.7334	5.55	5.45	0.15	0.19	1.08	0.437	0.9912
14720512	TENM4	teneurin transmembrane protein 4	4.16	4.16	0.19	0.24	1.01	0.92	0.9849	4.42	4.16	0.25	0.24	1.2	0.0739	0.3157	4.28	4.16	0.2	0.24	1.09	0.379	0.9882
14720517	ASB6	ankyrin repeat and SOCS box containing 6	5.51	5.59	0.15	0.13	-1.06	0.9888	0.9972	5.67	5.59	0.34	0.13	1.05	0.1216	0.4081	5.8	5.59	0.24	0.13	1.16	0.1348	0.9727
14720525	C3H9orf50; C11H9orf50	chromosome 3 open reading frame, human C9orf50; chromosome 11 open reading frame, human C9orf50	2.57	2.55	0.15	0.23	1.02	0.7113	0.9398	2.61	2.55	0.11	0.23	1.04	0.8325	0.9384	2.53	2.55	0.15	0.23	-1.01	0.4062	0.9906
14720533			2.51	2.4	0.17	0.25	1.08	0.8982	0.9798	2.52	2.4	0.14	0.25	1.09	0.6025	0.8342	2.46	2.4	0.1	0.25	1.04	0.9099	0.9989
14720538	NTMT1	N-terminal Xaa-Pro-Lys N-methyltransferase 1	4.88	4.79	0.26	0.16	1.06	0.5728	0.8992	5.27	4.79	0.39	0.16	1.39	0.0135	0.1153	4.96	4.79	0.16	0.16	1.12	0.2728	0.984
14720542	LOC105607245	uncharacterized LOC105607245	3.22	2.86	0.39	0.1	1.29	0.0078	0.3315	3.04	2.86	0.2	0.1	1.13	0.0704	0.3082	2.89	2.86	0.08	0.1	1.02	0.7336	0.9976
14720546	LOC105607246	uncharacterized LOC105607246	2.43	2.55	0.11	0.05	-1.09	0.3904	0.8397	2.49	2.55	0.12	0.05	-1.04	0.7791	0.9174	2.41	2.55	0.31	0.05	-1.1	0.9222	0.9989
14720549	ANKRD55	ankyrin repeat domain 55	2.38	2.31	0.43	0.12	1.05	0.074	0.5836	2.27	2.31	0.08	0.12	-1.03	0.93	0.9753	2.3	2.31	0.07	0.12	-1.01	0.98	0.9993
14720554	IL6ST	interleukin 6 signal transducer	8.91	9.04	0.05	0.15	-1.09	0.2051	0.7408	8.92	9.04	0.13	0.15	-1.09	0.163	0.4729	8.93	9.04	0.09	0.15	-1.08	0.3014	0.984
14720569	SLC38A9	solute carrier family 38, member 9	7.26	7.18	0.09	0.13	1.06	0.2441	0.7639	7.35	7.18	0.25	0.13	1.13	0.0703	0.3082	7.22	7.18	0.1	0.13	1.03	0.4989	0.9976
14720584	PPAP2A	phosphatidic acid phosphatase type 2A	9.32	9.27	0.1	0.05	1.04	0.6448	0.9215	9.37	9.27	0.18	0.05	1.07	0.6433	0.8553	9.44	9.27	0.12	0.05	1.12	0.178	0.9727
14720590			2.5	2.3	0.14	0.2	1.15	0.244	0.7639	2.4	2.3	0.09	0.2	1.07	0.9612	0.9858	2.51	2.3	0.17	0.2	1.15	0.4825	0.9962
14720592	IL31RA	interleukin 31 receptor A	2.24	2.19	0.11	0.07	1.03	0.2731	0.7823	2.19	2.19	0.05	0.07	-1	0.6386	0.8534	2.23	2.19	0.11	0.07	1.03	0.5553	0.9976
14720607	DDX4	DEAD (Asp-Glu-Ala-Asp) box polypeptide 4	2.27	2.3	0.06	0.1	-1.02	0.4217	0.8542	2.26	2.3	0.04	0.1	-1.02	0.7655	0.9121	2.23	2.3	0.06	0.1	-1.05	0.1494	0.9727
14720625	DNAH11	dynein, axonemal, heavy chain 11	2.42	2.48	0.03	0.11	-1.05	0.2673	0.7777	2.63	2.48	0.16	0.11	1.11	0.0893	0.3491	2.52	2.48	0.07	0.11	1.03	0.7479	0.9983
14720644	CDCA7L	cell division cycle associated 7-like	5.17	5.14	0.32	0.29	1.02	0.9541	0.9902	4.74	5.14	0.24	0.29	-1.32	0.0028	0.0395	5.06	5.14	0.1	0.29	-1.05	0.4205	0.9906
14720653			3.61	3.25	0.36	0.23	1.29	0.5461	0.8946	3.14	3.25	0.3	0.23	-1.08	0.7863	0.9203	3.23	3.25	0.31	0.23	-1.01	0.7729	0.9983
14720656	RAPGEF5	Rap guanine nucleotide exchange factor (GEF) 5	5.95	5.79	0.3	0.19	1.12	0.268	0.7784	5.46	5.79	0.16	0.19	-1.26	0.0162	0.1287	6.03	5.79	0.26	0.19	1.18	0.1552	0.9727
14720679	OSMR	oncostatin M receptor	4.87	5.28	0.26	0.27	-1.33	0.0009	0.1933	4.79	5.28	0.12	0.27	-1.41	0.001	0.0196	5.01	5.28	0.26	0.27	-1.21	0.0543	0.9244
14720696	RICTOR	RPTOR independent companion of MTOR, complex 2	8.31	7.91	0.25	0.19	1.31	0.007	0.3227	7.75	7.91	0.17	0.19	-1.12	0.1616	0.4713	8.02	7.91	0.26	0.19	1.07	0.3355	0.984
14720729			3.78	3.42	0.32	0.12	1.28	0.0247	0.4466	3.48	3.42	0.15	0.12	1.04	0.9493	0.9823	3.68	3.42	0.48	0.12	1.2	0.0176	0.8324
14720735	FYB	FYN binding protein	2.27	2.59	0.15	0.41	-1.25	0.0115	0.3564	2.26	2.59	0.13	0.41	-1.25	0.0072	0.0777	2.38	2.59	0.13	0.41	-1.16	0.0259	0.8893
14720746	C9	complement component 9	2.16	2.16	0.05	0.14	-1	0.7418	0.946	2.21	2.16	0.21	0.14	1.04	0.0718	0.3111	2.13	2.16	0.07	0.14	-1.02	0.4829	0.9962
14720757	DAB2	Dab, mitogen-responsive phosphoprotein, homolog 2 (Drosophila)	7.97	8.04	0.1	0.24	-1.05	0.472	0.8732	7.67	8.04	0.14	0.24	-1.29	0.0006	0.0135	8.03	8.04	0.19	0.24	-1.01	0.507	0.9976
14720771			2.31	2.25	0.05	0.08	1.04	0.5006	0.8813	2.26	2.25	0.09	0.08	1	0.499	0.7745	2.29	2.25	0.16	0.08	1.03	0.1116	0.9588
14720774	GDAP1	ganglioside induced differentiation associated protein 1	3.14	3.42	0.18	0.25	-1.22	0.0176	0.4051	3.63	3.42	0.29	0.25	1.15	0.1184	0.4029	3.26	3.42	0.18	0.25	-1.12	0.0606	0.9317
14720781			2.54	2.49	0.15	0.28	1.03	0.989	0.9973	2.51	2.49	0.17	0.28	1.01	0.9071	0.9672	2.49	2.49	0.13	0.28	-1	0.6113	0.9976
14720784			2.09	2.01	0.06	0.05	1.06	0.187	0.7276	2.1	2.01	0.07	0.05	1.07	0.0995	0.3697	2.01	2.01	0.04	0.05	-1	0.8784	0.9989
14720788	PI15	peptidase inhibitor 15	5.83	5.63	0.78	0.55	1.15	0.5098	0.8838	5.64	5.63	0.48	0.55	1	0.2739	0.6024	5.79	5.63	0.29	0.55	1.12	0.5295	0.9976
14720794	CRISPLD1	cysteine-rich secretory protein LCCL domain containing 1	3.61	3.92	0.21	0.38	-1.24	0.0336	0.4814	3.31	3.92	0.26	0.38	-1.52	0.0018	0.0297	3.82	3.92	0.22	0.38	-1.07	0.6296	0.9976
14720809			5.52	5.74	0.48	0.35	-1.16	0.4572	0.8679	5.55	5.74	0.18	0.35	-1.14	0.6526	0.8608	5.39	5.74	0.45	0.35	-1.28	0.1523	0.9727
14720812	JPH1	junctophilin 1	7.55	7.54	0.12	0.08	1.01	0.8983	0.9798	7.55	7.54	0.2	0.08	1.01	0.4841	0.7662	7.51	7.54	0.16	0.08	-1.02	0.6953	0.9976
14720818			2.31	2.33	0.21	0.17	-1.01	0.7996	0.9595	2.31	2.33	0.15	0.17	-1.01	0.7232	0.8931	2.32	2.33	0.1	0.17	-1.01	0.5738	0.9976
14720820	NUBPL	nucleotide binding protein-like	5.91	5.85	0.14	0.11	1.04	0.8862	0.9768	5.9	5.85	0.16	0.11	1.04	0.7116	0.888	6.01	5.85	0.21	0.11	1.12	0.0633	0.9317
14720827	ARHGAP5	Rho GTPase activating protein 5	7.71	7.68	0.19	0.14	1.03	0.675	0.9298	7.78	7.68	0.14	0.14	1.07	0.9498	0.9824	7.72	7.68	0.16	0.14	1.03	0.441	0.9912
14720834			7.59	7.16	0.16	0.22	1.35	0.0001	0.0937	7.42	7.16	0.13	0.22	1.2	0.0354	0.2104	7.51	7.16	0.12	0.22	1.27	0.0053	0.744
14720842			7.8	7.7	0.15	0.22	1.07	0.3431	0.818	7.82	7.7	0.09	0.22	1.08	0.1514	0.4563	7.7	7.7	0.06	0.22	-1	0.9243	0.9989
14720845	KRT17	keratin 17, type I; keratin 17	2.79	2.92	0.22	0.25	-1.09	0.382	0.8358	2.84	2.92	0.38	0.25	-1.05	0.9499	0.9824	2.76	2.92	0.16	0.25	-1.11	0.3762	0.9882
14720853	LOC101108147	keratin, type I cytoskeletal 16	3.27	3.21	0.13	0.19	1.04	0.5534	0.8959	3.27	3.21	0.14	0.19	1.04	0.4989	0.7745	3.24	3.21	0.35	0.19	1.02	0.1376	0.9727
14720857	KRT14	keratin 14, type I	2.52	2.55	0.14	0.12	-1.02	0.7091	0.9392	2.35	2.55	0.15	0.12	-1.15	0.3009	0.625	2.35	2.55	0.4	0.12	-1.14	0.6958	0.9976
14720865	KRT9	keratin 9, type I	2.37	2.19	0.1	0.08	1.13	0.0756	0.5864	2.33	2.19	0.07	0.08	1.1	0.1371	0.4339	2.4	2.19	0.2	0.08	1.15	0.0283	0.8893
14720872			2.63	2.77	0.23	0.95	-1.11	0.0733	0.5817	2.6	2.77	0.14	0.95	-1.13	0.0492	0.2537	2.7	2.77	0.14	0.95	-1.05	0.1076	0.954
14720879	KRT15	keratin 15, type I; keratin 15	2.72	2.37	0.32	0.26	1.28	0.165	0.7062	2.49	2.37	0.32	0.26	1.09	0.618	0.8423	2.45	2.37	0.19	0.26	1.06	0.6744	0.9976
14720885	KRT13	keratin 13, type I	3.12	3.09	0.28	0.91	1.02	0.139	0.675	2.79	3.09	0.24	0.91	-1.23	0.0295	0.188	3.16	3.09	0.36	0.91	1.05	0.2782	0.984
14720891	KRT36	keratin 36, type I	2.29	2.17	0.06	0.15	1.09	0.1597	0.6994	2.23	2.17	0.12	0.15	1.04	0.2189	0.5446	2.35	2.17	0.13	0.15	1.13	0.016	0.8265
14720898	KRT35	keratin 35, type I	2.32	2.25	0.09	0.08	1.05	0.4972	0.8813	2.27	2.25	0.1	0.08	1.01	0.4008	0.7084	2.25	2.25	0.12	0.08	-1	0.8196	0.9989
14720904	KRT32	keratin 32, type I	2.71	2.55	0.24	0.24	1.12	0.4804	0.8758	2.58	2.55	0.16	0.24	1.02	0.8026	0.9264	2.57	2.55	0.24	0.24	1.01	0.7993	0.9983
14720911	K38	keratin 38	2.54	2.53	0.33	0.11	1.01	0.2746	0.7829	2.73	2.53	0.15	0.11	1.15	0.2377	0.5652	2.51	2.53	0.22	0.11	-1.01	0.4403	0.9912
14720918	K38	keratin 38	2.62	2.68	0.2	0.44	-1.04	0.5636	0.896	2.62	2.68	0.23	0.44	-1.04	0.4404	0.7373	2.57	2.68	0.12	0.44	-1.08	0.2868	0.984
14720923	V15	type I wool keratin intermediate filament 8c1	3.05	2.91	0.38	0.46	1.1	0.4442	0.8617	3.1	2.91	0.27	0.46	1.14	0.5716	0.817	2.91	2.91	0.34	0.46	-1	0.7974	0.9983
14720930	KRT34	keratin 34, type I	2.24	2.2	0.09	0.34	1.02	0.3803	0.8348	2.26	2.2	0.13	0.34	1.04	0.4461	0.7404	2.18	2.2	0.26	0.34	-1.02	0.8196	0.9989
14720935			2.65	2.34	0.34	0.24	1.24	0.0951	0.6212	2.65	2.34	0.41	0.24	1.24	0.0077	0.0807	2.47	2.34	0.08	0.24	1.09	0.7252	0.9976
14720938	PBRM1	polybromo 1	7.38	7.64	0.11	0.14	-1.19	0.0111	0.3554	7.47	7.64	0.08	0.14	-1.12	0.0253	0.1715	7.66	7.64	0.09	0.14	1.01	0.6891	0.9976
14720962	NT5DC2	5-nucleotidase domain containing 2	7.96	7.99	0.13	0.12	-1.02	0.9983	0.9996	7.8	7.99	0.26	0.12	-1.14	0.1419	0.4423	7.98	7.99	0.17	0.12	-1	0.9001	0.9989
14720973	GNL3	guanine nucleotide binding protein-like 3 (nucleolar)	5.43	5.55	0.4	0.32	-1.08	0.1945	0.7326	5.71	5.55	0.38	0.32	1.12	0.74	0.9008	5.86	5.55	0.25	0.32	1.24	0.2868	0.984
14720987	SMIM4	small integral membrane protein 4	7.08	7.15	0.17	0.18	-1.05	0.3807	0.8351	7.35	7.15	0.2	0.18	1.15	0.0748	0.3181	7.22	7.15	0.44	0.18	1.05	0.3865	0.9892
14720990			2.33	2.33	0.07	0.09	-1	0.8897	0.9777	2.22	2.33	0.09	0.09	-1.08	0.0162	0.1286	2.24	2.33	0.07	0.09	-1.07	0.3055	0.984
14720997	MECOM	MDS1 and EVI1 complex locus	6.72	6.67	0.27	0.23	1.03	0.9118	0.9835	6.77	6.67	0.13	0.23	1.07	0.6089	0.8376	6.5	6.67	0.26	0.23	-1.13	0.9577	0.9989
14721011	MECOM	MDS1 and EVI1 complex locus	2.82	2.82	0.42	0.2	1	0.2273	0.7517	2.84	2.82	0.14	0.2	1.01	0.9032	0.966	3.01	2.82	0.17	0.2	1.15	0.2591	0.9807
14721013			3.39	3.12	0.27	0.2	1.2	0.0838	0.5986	3.12	3.12	0.22	0.2	-1	0.909	0.9678	3.09	3.12	0.42	0.2	-1.02	0.3115	0.984
14721015			6.63	6.56	0.3	0.18	1.06	0.3226	0.8076	6.95	6.56	0.23	0.18	1.31	0.0636	0.292	6.61	6.56	0.27	0.18	1.04	0.8763	0.9989
14721017			3.26	3.03	0.16	0.28	1.17	0.0351	0.4849	3.24	3.03	0.18	0.28	1.16	0.0361	0.2126	3.11	3.03	0.11	0.28	1.06	0.3515	0.9879
14721022	SEMA4F	sema domain, immunoglobulin domain (Ig), transmembrane domain (TM) and short cytoplasmic domain, (semaphorin) 4F	2.6	2.51	0.14	0.14	1.06	0.7375	0.945	2.59	2.51	0.28	0.14	1.06	0.5463	0.8028	2.4	2.51	0.13	0.14	-1.08	0.1935	0.9727
14721035	HK2	hexokinase 2	6.5	6.47	0.38	0.32	1.03	0.705	0.9381	6.33	6.47	0.56	0.32	-1.1	0.2735	0.602	6.65	6.47	0.3	0.32	1.14	0.4203	0.9906
14721054	M1AP	meiosis 1 associated protein	2.34	2.38	0.1	0.13	-1.03	0.5201	0.8871	2.45	2.38	0.14	0.13	1.05	0.7018	0.8844	2.32	2.38	0.15	0.13	-1.04	0.6137	0.9976
14721064			2.45	2.45	0.13	0.05	-1	0.8376	0.9663	2.49	2.45	0.14	0.05	1.03	0.5854	0.8242	2.57	2.45	0.24	0.05	1.08	0.2148	0.9749
14721067	CTTNBP2	cortactin binding protein 2	6.49	6.74	0.2	0.13	-1.18	0.0748	0.5857	6.58	6.74	0.23	0.13	-1.11	0.2824	0.6093	6.66	6.74	0.19	0.13	-1.06	0.856	0.9989
14721092	ASZ1	ankyrin repeat, SAM and basic leucine zipper domain containing 1	2.41	2.44	0.07	0.21	-1.02	0.7001	0.9367	2.42	2.44	0.14	0.21	-1.02	0.5186	0.7865	2.46	2.44	0.09	0.21	1.02	0.7567	0.9983
14721106	WNT2	wingless-type MMTV integration site family member 2	2.44	2.5	0.15	0.22	-1.04	0.6717	0.9289	2.47	2.5	0.21	0.22	-1.02	0.8815	0.9574	2.48	2.5	0.1	0.22	-1.02	0.6822	0.9976
14721112			2.75	2.73	0.14	0.06	1.01	0.3277	0.8103	2.8	2.73	0.06	0.06	1.05	0.2984	0.623	2.73	2.73	0.14	0.06	1	0.9833	0.9993
14721116	TFEC	transcription factor EC	2.49	2.46	0.08	0.29	1.02	0.4097	0.8493	2.62	2.46	0.15	0.29	1.11	0.8483	0.9437	2.58	2.46	0.16	0.29	1.08	0.9305	0.9989
14721124			2.28	2.23	0.24	0.15	1.04	0.6498	0.9226	2.33	2.23	0.41	0.15	1.07	0.3387	0.6597	2.3	2.23	0.11	0.15	1.05	0.9505	0.9989
14721126	CFTR	cystic fibrosis transmembrane conductance regulator (ATP-binding cassette sub-family C, member 7)	4.16	4.04	0.46	0.17	1.09	0.4141	0.8518	4.39	4.04	0.58	0.17	1.28	0.06	0.2831	4.25	4.04	0.48	0.17	1.16	0.2347	0.9787
14721150	ST7	suppression of tumorigenicity 7	6.1	6.2	0.13	0.21	-1.07	0.4513	0.8649	6.11	6.2	0.25	0.21	-1.06	0.0707	0.3086	6.17	6.2	0.17	0.21	-1.02	0.7799	0.9983
14721166			6.76	7.12	0.36	0.12	-1.28	0.0083	0.3376	7.38	7.12	0.18	0.12	1.2	0.0654	0.2967	7.02	7.12	0.13	0.12	-1.07	0.3233	0.984
14721176	MET	MET proto-oncogene, receptor tyrosine kinase	3.8	4.14	0.22	0.23	-1.26	0.0121	0.3628	3.82	4.14	0.18	0.23	-1.25	0.0361	0.2127	3.77	4.14	0.12	0.23	-1.29	0.0213	0.8557
14721197			10.56	10.36	0.05	0.03	1.15	0.0038	0.2849	10.29	10.36	0.08	0.03	-1.05	0.0385	0.2205	10.6	10.36	0.08	0.03	1.18	0.0002	0.2784
14721200	CAV2	caveolin 2	8.78	8.64	0.12	0.06	1.1	0.0574	0.5464	8.8	8.64	0.11	0.06	1.12	0.0299	0.1895	8.72	8.64	0.19	0.06	1.06	0.0461	0.9163
14721204			2.5	2.45	0.11	0.19	1.04	0.7824	0.9567	2.5	2.45	0.11	0.19	1.04	0.8624	0.9493	2.41	2.45	0.19	0.19	-1.03	0.6043	0.9976
14721206	TES	testin LIM domain protein	6.38	6.33	0.27	0.36	1.04	0.5331	0.8913	5.5	6.33	0.24	0.36	-1.78	1.66e-05	0.0009	6.06	6.33	0.21	0.36	-1.21	0.1346	0.9727
14721213	OCRL	oculocerebrorenal syndrome of Lowe	7.54	7.51	0.09	0.21	1.02	0.7993	0.9595	7.4	7.51	0.09	0.21	-1.08	0.1606	0.47	7.57	7.51	0.14	0.21	1.05	0.4026	0.9902
14721236	XPNPEP2	X-prolyl aminopeptidase (aminopeptidase P) 2, membrane-bound	3.35	3.64	0.18	0.33	-1.22	0.0084	0.3377	3.17	3.64	0.11	0.33	-1.38	0.0014	0.0252	3.35	3.64	0.36	0.33	-1.22	0.0513	0.9225
14721256	SASH3	SAM and SH3 domain containing 3	3.52	3.54	0.19	0.17	-1.01	0.4649	0.8708	3.45	3.54	0.16	0.17	-1.06	0.2755	0.6035	3.45	3.54	0.24	0.17	-1.07	0.4096	0.9906
14721266	UTP14A	UTP14, U3 small nucleolar ribonucleoprotein, homolog A (yeast)	5.18	4.91	0.49	0.56	1.21	0.0178	0.4051	4.65	4.91	0.35	0.56	-1.2	0.8429	0.9422	5.03	4.91	0.36	0.56	1.09	0.072	0.9317
14721271	SMARCA1	SWI/SNF related, matrix associated, actin dependent regulator of chromatin, subfamily a, member 1	7.53	7.6	0.15	0.15	-1.05	0.4016	0.8451	7.17	7.6	0.19	0.15	-1.34	4.6e-05	0.0021	7.63	7.6	0.16	0.15	1.02	0.8201	0.9989
14721295	APLN	apelin	6.52	6.57	0.27	0.63	-1.04	0.615	0.9117	5.84	6.57	0.44	0.63	-1.67	0.0288	0.1852	6.47	6.57	0.38	0.63	-1.07	0.421	0.9906
14721298	ZDHHC9	zinc finger, DHHC-type containing 9	7.14	7.18	0.12	0.16	-1.03	0.5032	0.8813	7.21	7.18	0.18	0.16	1.02	0.5109	0.782	7.15	7.18	0.08	0.16	-1.02	0.8099	0.9989
14721308	KRT18	keratin 18, type I; keratin 18	3.71	4.09	0.13	0.47	-1.3	0.0164	0.4002	3.72	4.09	0.28	0.47	-1.3	0.0207	0.1501	4.1	4.09	0.51	0.47	1	0.458	0.9916
14721314	EIF4B	eukaryotic translation initiation factor 4B	10.11	9.95	0.12	0.16	1.12	0.0334	0.4814	9.7	9.95	0.13	0.16	-1.19	0.0303	0.1914	10.1	9.95	0.12	0.16	1.12	0.0116	0.8185
14721328	TNS2	tensin 2	6.67	6.6	0.23	0.13	1.05	0.9811	0.9956	6.39	6.6	0.15	0.13	-1.16	0.079	0.3264	6.71	6.6	0.25	0.13	1.07	0.4514	0.9916
14721355	IGFBP6	insulin like growth factor binding protein 6	5.73	5.94	0.33	0.52	-1.16	0.5572	0.8959	5.67	5.94	0.22	0.52	-1.21	0.6719	0.8702	5.86	5.94	0.32	0.52	-1.06	0.6615	0.9976
14721358	SOAT2	sterol O-acyltransferase 2	2.38	2.5	0.09	0.37	-1.09	0.0515	0.5331	2.53	2.5	0.1	0.37	1.02	0.3328	0.6545	2.45	2.5	0.08	0.37	-1.04	0.1078	0.954
14721372	ZNF740	zinc finger protein 740	5.81	5.9	0.28	0.25	-1.06	0.2583	0.7742	5.88	5.9	0.31	0.25	-1.01	0.66	0.8639	6.07	5.9	0.23	0.25	1.13	0.0946	0.9459
14721378	SPRYD3	SPRY domain containing 3	5.22	5.3	0.14	0.24	-1.06	0.7379	0.945	5.53	5.3	0.15	0.24	1.17	0.0093	0.0914	5.61	5.3	0.28	0.24	1.24	0.0104	0.8182
14721389	CSAD	cysteine sulfinic acid decarboxylase	4.61	4.51	0.35	0.37	1.07	0.8769	0.9751	4.29	4.51	0.23	0.37	-1.17	0.1772	0.4913	4.55	4.51	0.42	0.37	1.03	0.9125	0.9989
14721402	ITGB7	integrin, beta 7	3.24	3.36	0.25	0.2	-1.09	0.8271	0.9639	3.21	3.36	0.23	0.2	-1.11	0.6294	0.8488	3.28	3.36	0.07	0.2	-1.06	0.4756	0.9958
14721418			4.54	4.79	0.14	0.14	-1.19	0.0481	0.5263	4.74	4.79	0.4	0.14	-1.03	0.5424	0.8011	4.91	4.79	0.19	0.14	1.09	0.5631	0.9976
14721426	ANKRD11	ankyrin repeat domain 11	6.23	6.26	0.11	0.11	-1.02	0.7328	0.945	6.23	6.26	0.13	0.11	-1.02	0.7413	0.9012	6.29	6.26	0.05	0.11	1.03	0.5989	0.9976
14721445	SLC22A31	solute carrier family 22, member 31	3.42	3.24	0.18	0.19	1.13	0.1325	0.6693	3.25	3.24	0.31	0.19	1.01	0.3379	0.6594	3.29	3.24	0.28	0.19	1.03	0.3004	0.984
14721456	SPG7	spastic paraplegia 7 (pure and complicated autosomal recessive)	5.45	5.5	0.26	0.12	-1.04	0.7785	0.9557	5.72	5.5	0.14	0.12	1.16	0.0504	0.2568	5.53	5.5	0.15	0.12	1.02	0.9251	0.9989
14721474	CDH15	cadherin 15, type 1, M-cadherin (myotubule)	3.25	2.99	0.31	0.39	1.2	0.5572	0.8959	3.11	2.99	0.16	0.39	1.09	0.5841	0.8235	3.19	2.99	0.17	0.39	1.15	0.8659	0.9989
14721486	CSMD3	CUB and Sushi multiple domains 3	2.59	2.65	0.12	0.28	-1.05	0.5638	0.8961	2.47	2.65	0.29	0.28	-1.14	0.3011	0.6251	2.53	2.65	0.13	0.28	-1.09	0.5164	0.9976
14721489	SLC2A1	solute carrier family 2 (facilitated glucose transporter), member 1	6.03	5.99	0.21	0.34	1.03	0.5535	0.8959	6.1	5.99	0.59	0.34	1.08	0.2521	0.5807	6.16	5.99	0.28	0.34	1.13	0.4337	0.9912
14721499	CCDC23; SVBP	coiled-coil domain containing 23	6.08	5.88	0.18	0.28	1.15	0.4342	0.8597	5.87	5.88	0.49	0.28	-1.01	0.2066	0.5304	6.14	5.88	0.27	0.28	1.2	0.7381	0.9978
14721502	P3H1	prolyl 3-hydroxylase 1	5.81	5.98	0.13	0.38	-1.12	0.516	0.8861	6.04	5.98	0.22	0.38	1.05	0.5843	0.8236	5.96	5.98	0.17	0.38	-1.01	0.8077	0.9988
14721517	CLDN19	claudin 19	4.04	3.98	0.2	0.37	1.04	0.6718	0.9289	4.01	3.98	0.12	0.37	1.02	0.8574	0.9476	3.98	3.98	0.31	0.37	1	0.6128	0.9976
14721523	ZMYND12	zinc finger, MYND-type containing 12	2.24	2.23	0.08	0.05	1.01	0.8041	0.9596	2.3	2.23	0.08	0.05	1.05	0.0939	0.3592	2.24	2.23	0.03	0.05	1.01	0.7913	0.9983
14721532	FOXJ3	forkhead box J3	8.44	8.45	0.11	0.22	-1	0.4205	0.8539	8.33	8.45	0.14	0.22	-1.09	0.3904	0.7012	8.42	8.45	0.13	0.22	-1.02	0.5235	0.9976
14721544	GUCA2A	guanylate cyclase activator 2A (guanylin)	2.83	2.72	0.18	0.03	1.08	0.5989	0.9055	2.68	2.72	0.11	0.03	-1.03	0.7929	0.9232	2.79	2.72	0.24	0.03	1.05	0.3105	0.984
14721548	ZNF691	zinc finger protein 691	5.55	5.75	0.37	0.29	-1.15	0.5153	0.8861	6.02	5.75	0.3	0.29	1.21	0.2534	0.5817	5.97	5.75	0.28	0.29	1.16	0.224	0.9755
14721550	ERMAP	erythroblast membrane-associated protein (Scianna blood group)	2.12	2.05	0.04	0.36	1.05	0.635	0.9183	2.22	2.05	0.1	0.36	1.12	0.6552	0.862	2.16	2.05	0.12	0.36	1.07	0.8338	0.9989
14721557	LOC101102610; LOC531467	uncharacterized LOC101102610; uncharacterized LOC531467	2.57	2.51	0.13	0.1	1.05	0.3277	0.8103	2.52	2.51	0.17	0.1	1.01	0.1925	0.5131	2.49	2.51	0.12	0.1	-1.01	0.7367	0.9978
14721563	C1H1orf50; C3H1orf50	chromosome 1 open reading frame, human C1orf50; chromosome 3 open reading frame, human C1orf50	4.82	4.77	0.27	0.25	1.03	0.6355	0.9184	4.79	4.77	0.42	0.25	1.01	0.9356	0.9773	4.84	4.77	0.27	0.25	1.05	0.7629	0.9983
14721569	YBX1	Y box binding protein 1	11.21	11.16	0.04	0.09	1.03	0.5407	0.8942	11.33	11.16	0.08	0.09	1.12	0.0122	0.1092	11.19	11.16	0.13	0.09	1.02	0.2946	0.984
14721575	PPIH	peptidylprolyl isomerase H (cyclophilin H)	7.58	7.58	0.34	0.44	-1	0.8651	0.9713	7.73	7.58	0.24	0.44	1.11	0.4083	0.7138	7.83	7.58	0.15	0.44	1.18	0.0621	0.9317
14721578	CCDC30	coiled-coil domain containing 30	2.53	2.51	0.11	0.06	1.01	0.7611	0.9524	2.56	2.51	0.04	0.06	1.03	0.8394	0.9411	2.51	2.51	0.1	0.06	-1	0.691	0.9976
14721594	CCDC30	coiled-coil domain containing 30	4.16	4.02	0.45	0.39	1.1	0.6378	0.9186	4.11	4.02	0.51	0.39	1.06	0.7004	0.8837	4.33	4.02	0.52	0.39	1.24	0.2961	0.984
14721599	PPCS	phosphopantothenoylcysteine synthetase	5.71	5.75	0.31	0.33	-1.03	0.4001	0.844	6.16	5.75	0.27	0.33	1.33	0.0076	0.0801	6.21	5.75	0.28	0.33	1.38	0.0224	0.8601
14721603	RIMKLA	ribosomal modification protein rimK-like family member A	3.84	3.91	0.14	0.27	-1.06	0.9303	0.9861	4.06	3.91	0.24	0.27	1.1	0.0151	0.1234	3.7	3.91	0.19	0.27	-1.16	0.3213	0.984
14721608	GUCA2B	guanylate cyclase activator 2B (uroguanylin)	3.08	3.19	0.17	0.24	-1.08	0.3869	0.838	3.12	3.19	0.15	0.24	-1.05	0.3429	0.6631	3.13	3.19	0.42	0.24	-1.04	0.9469	0.9989
14721612			2.29	2.31	0.08	0.1	-1.01	0.8405	0.9668	2.32	2.31	0.05	0.1	1.01	0.7087	0.887	2.36	2.31	0.12	0.1	1.04	0.4679	0.994
14721614	GPR141	G protein-coupled receptor 141	2.56	2.53	0.05	0.09	1.02	0.475	0.8746	2.5	2.53	0.07	0.09	-1.02	0.9261	0.9746	2.47	2.53	0.07	0.09	-1.05	0.5823	0.9976
14721616	DNAJB9	DnaJ (Hsp40) homolog, subfamily B, member 9	7.02	7.08	0.62	0.24	-1.04	0.2014	0.7395	6.99	7.08	0.18	0.24	-1.07	0.9121	0.9687	6.98	7.08	0.26	0.24	-1.07	0.5686	0.9976
14721619			2.48	2.56	0.38	0.4	-1.06	0.9494	0.9896	2.54	2.56	0.3	0.4	-1.01	0.9988	0.9995	2.45	2.56	0.14	0.4	-1.08	0.1295	0.9727
14721621	THAP5	THAP domain containing 5	4.73	4.59	0.44	0.27	1.1	0.2681	0.7784	4.65	4.59	0.32	0.27	1.04	0.4975	0.7739	4.75	4.59	0.3	0.27	1.12	0.1954	0.9727
14721625	ALDH1A1	aldehyde dehydrogenase 1 family, member A1	5.73	6.94	0.77	1.15	-2.33	0.0974	0.6226	8.11	6.94	0.98	1.15	2.25	0.0051	0.061	5.86	6.94	0.59	1.15	-2.11	0.2249	0.9769
14721639	ZFAND5	zinc finger, AN1-type domain 5	9.12	9.1	0.12	0.2	1.01	0.7969	0.9591	8.75	9.1	0.21	0.2	-1.28	0.0016	0.0269	9.05	9.1	0.12	0.2	-1.04	0.6495	0.9976
14721645	LOC105607840	cytochrome P450 1A1-like	2.32	2.2	0.08	0.15	1.08	0.7631	0.9531	2.31	2.2	0.07	0.15	1.07	0.6922	0.8786	2.25	2.2	0.07	0.15	1.03	0.6692	0.9976
14721649	TMC1	transmembrane channel-like 1	2.25	2.23	0.07	0.09	1.02	0.4887	0.879	2.25	2.23	0.1	0.09	1.02	0.8325	0.9384	2.19	2.23	0.06	0.09	-1.03	0.5882	0.9976
14721668	GDA	guanine deaminase	2.32	2.34	0.05	0.07	-1.02	0.97	0.9932	2.32	2.34	0.05	0.07	-1.01	0.9291	0.9752	2.3	2.34	0.07	0.07	-1.03	0.4218	0.9906
14721683			2.58	2.46	0.15	0.11	1.09	0.2976	0.795	2.62	2.46	0.12	0.11	1.12	0.0512	0.2598	2.45	2.46	0.05	0.11	-1.01	0.6845	0.9976
14721686	PPP2R5B	protein phosphatase 2, regulatory subunit B, beta	5.34	5.45	0.14	0.24	-1.07	0.5218	0.8877	5.38	5.45	0.07	0.24	-1.05	0.6429	0.8552	5.37	5.45	0.17	0.24	-1.05	0.4257	0.9906
14721699	ARL2	ADP-ribosylation factor like GTPase 2	6.44	6.79	0.45	0.8	-1.27	0.5074	0.8826	6.63	6.79	0.18	0.8	-1.12	0.655	0.862	6.5	6.79	0.33	0.8	-1.22	0.8452	0.9989
14721705	SNX15	sorting nexin 15	3.83	3.92	0.2	0.21	-1.07	0.4889	0.879	3.96	3.92	0.35	0.21	1.03	0.7096	0.8875	3.83	3.92	0.17	0.21	-1.06	0.7091	0.9976
14721714	SNX15	sorting nexin 15	2.98	3.22	0.15	0.36	-1.19	0.0418	0.509	3.06	3.22	0.17	0.36	-1.12	0.261	0.5891	2.93	3.22	0.14	0.36	-1.22	0.0384	0.9124
14721717	ZFPL1	zinc finger protein-like 1	6.19	6.26	0.1	0.25	-1.05	0.8074	0.9603	6.26	6.26	0.3	0.25	1	0.9814	0.9932	6.22	6.26	0.11	0.25	-1.03	0.7149	0.9976
14721725	VPS51	vacuolar protein sorting 51 homolog (S. cerevisiae)	4.27	4.19	0.26	0.31	1.06	0.0772	0.5905	4.26	4.19	0.18	0.31	1.05	0.3743	0.6877	4.37	4.19	0.26	0.31	1.13	0.1098	0.9558
14721737	TM7SF2	transmembrane 7 superfamily member 2	3.79	3.86	0.32	0.33	-1.05	0.0891	0.6064	4.52	3.86	0.47	0.33	1.58	0.0657	0.2973	3.88	3.86	0.31	0.33	1.01	0.3808	0.9884
14721748	MRPL49	mitochondrial ribosomal protein L49	7.78	7.95	0.28	0.36	-1.13	0.7704	0.9538	8.07	7.95	0.4	0.36	1.09	0.4147	0.7179	7.93	7.95	0.3	0.36	-1.02	0.7952	0.9983
14721753	SPDYC	speedy/RINGO cell cycle regulator family member C	2.46	2.39	0.06	0.07	1.05	0.4519	0.8651	2.43	2.39	0.18	0.07	1.03	0.0862	0.343	2.34	2.39	0.13	0.07	-1.03	0.9149	0.9989
14721759	CAPN1	calpain 1, (mu/I) large subunit	7.65	7.62	0.11	0.21	1.02	0.5213	0.8873	7.6	7.62	0.19	0.21	-1.01	0.3173	0.6403	7.65	7.62	0.14	0.21	1.02	0.4484	0.9916
14721777	SLC22A20	solute carrier family 22, member 20	2.29	2.33	0.08	0.14	-1.03	0.2522	0.7688	2.35	2.33	0.1	0.14	1.02	0.6433	0.8553	2.39	2.33	0.18	0.14	1.04	0.6293	0.9976
14721787	LOC101107147	bifunctional methylenetetrahydrofolate dehydrogenase/cyclohydrolase, mitochondrial-like	6.07	5.83	0.46	0.33	1.18	0.4268	0.856	5.69	5.83	0.41	0.33	-1.11	0.1752	0.4886	5.9	5.83	0.3	0.33	1.04	0.9165	0.9989
14721790	POLA2	polymerase (DNA directed), alpha 2, accessory subunit	3.31	3.73	0.19	0.27	-1.34	0.0499	0.5293	3.35	3.73	0.31	0.27	-1.3	0.1154	0.3984	3.37	3.73	0.3	0.27	-1.28	0.2382	0.9807
14721809	CDC42EP2	CDC42 effector protein (Rho GTPase binding) 2	5	5.79	0.49	0.84	-1.72	0.1234	0.6581	5.44	5.79	0.43	0.84	-1.27	0.6535	0.8613	4.65	5.79	0.66	0.84	-2.19	0.0566	0.9292
14721811	DPF2	D4, zinc and double PHD fingers family 2	8.4	8.38	0.11	0.19	1.02	0.3003	0.7964	8.37	8.38	0.15	0.19	-1	0.8059	0.9275	8.37	8.38	0.09	0.19	-1.01	0.3966	0.9902
14721822	TIGD3	tigger transposable element derived 3	3.21	3.41	0.23	0.16	-1.15	0.1803	0.7239	3.31	3.41	0.1	0.16	-1.07	0.282	0.6092	3.4	3.41	0.21	0.16	-1.01	0.5156	0.9976
14721825	FRMD8	FERM domain containing 8	3.01	3.06	0.29	0.13	-1.04	0.6005	0.906	3.04	3.06	0.18	0.13	-1.02	0.4988	0.7744	3.03	3.06	0.11	0.13	-1.02	0.8289	0.9989
14721838	SCYL1	SCY1-like, kinase-like 1	6.11	6.19	0.2	0.12	-1.06	0.6551	0.9242	6.41	6.19	0.19	0.12	1.17	0.0316	0.1964	6.18	6.19	0.12	0.12	-1.01	0.7581	0.9983
14721855	SSSCA1	Sjogren syndrome/scleroderma autoantigen 1	6.77	6.78	0.19	0.22	-1.01	0.7328	0.945	6.99	6.78	0.21	0.22	1.16	0.1341	0.4287	6.69	6.78	0.32	0.22	-1.07	0.3743	0.9882
14721859	FAM89B	family with sequence similarity 89, member B	7.87	7.88	0.19	0.27	-1.01	0.6387	0.9192	7.61	7.88	0.18	0.27	-1.21	0.3641	0.6789	7.9	7.88	0.27	0.27	1.01	0.2071	0.9727
14721861	EHBP1L1	EH domain binding protein 1 like 1	4.33	4.32	0.16	0.12	1.01	0.886	0.9768	4.26	4.32	0.23	0.12	-1.04	0.9969	0.9988	4.46	4.32	0.17	0.12	1.1	0.0794	0.9332
14721879			5.24	5.52	0.15	0.28	-1.21	0.2809	0.7858	5.32	5.52	0.28	0.28	-1.15	0.6444	0.8561	5.51	5.52	0.19	0.28	-1	0.5761	0.9976
14721896	SIPA1	signal-induced proliferation-associated 1	3.77	3.94	0.28	0.18	-1.12	0.1373	0.6724	3.8	3.94	0.13	0.18	-1.1	0.1627	0.4726	3.97	3.94	0.2	0.18	1.03	0.9954	0.9996
14721913	KAT5	K(lysine) acetyltransferase 5	5.24	5.3	0.16	0.1	-1.04	0.1902	0.7293	5.16	5.3	0.17	0.1	-1.1	0.1494	0.4539	5.25	5.3	0.09	0.1	-1.03	0.3672	0.9882
14721926			5.47	5.37	0.23	0.1	1.07	0.1329	0.6693	5.32	5.37	0.12	0.1	-1.04	0.6635	0.8657	5.51	5.37	0.24	0.1	1.1	0.1878	0.9727
14721962	GPHA2	glycoprotein hormone alpha 2	3.21	2.99	0.33	0.14	1.17	0.4887	0.879	2.99	2.99	0.31	0.14	1	0.7961	0.9243	3.11	2.99	0.38	0.14	1.08	0.7176	0.9976
14721965	C21H11orf85; C29H11orf85	chromosome 21 open reading frame, human C11orf85; chromosome 29 open reading frame, human C11orf85	2.42	2.33	0.14	0.23	1.07	0.7009	0.9367	2.4	2.33	0.12	0.23	1.05	0.6618	0.8649	2.42	2.33	0.07	0.23	1.07	0.8227	0.9989
14721975	BATF2	basic leucine zipper transcription factor, ATF-like 2	3.76	4.01	0.24	0.44	-1.19	0.3279	0.8104	3.93	4.01	0.35	0.44	-1.06	0.8267	0.9364	3.88	4.01	0.35	0.44	-1.09	0.7183	0.9976
14721979	NAALADL1	N-acetylated alpha-linked acidic dipeptidase-like 1	2.72	2.75	0.33	0.09	-1.02	0.1873	0.7276	2.85	2.75	0.09	0.09	1.07	0.3655	0.68	2.75	2.75	0.09	0.09	1	0.8818	0.9989
14721997	CDCA5	cell division cycle associated 5	3.52	3.52	0.27	0.14	1	0.1818	0.7255	3.49	3.52	0.13	0.14	-1.02	0.8879	0.9598	3.36	3.52	0.17	0.14	-1.11	0.3633	0.9882
14722004	CDCA5	cell division cycle associated 5	2.69	2.78	0.28	0.32	-1.06	0.9547	0.9902	2.72	2.78	0.22	0.32	-1.04	0.7355	0.8987	2.87	2.78	0.23	0.32	1.07	0.5339	0.9976
14722010	TMEM262	transmembrane protein 262	3.53	3.4	0.29	0.26	1.09	0.9624	0.9919	3.38	3.4	0.2	0.26	-1.01	0.6219	0.8445	3.34	3.4	0.36	0.26	-1.04	0.3489	0.9876
14722012	ZNHIT2	zinc finger, HIT-type containing 2	3.5	3.41	0.12	0.17	1.07	0.5432	0.8942	3.48	3.41	0.25	0.17	1.05	0.3212	0.6439	3.62	3.41	0.14	0.17	1.15	0.1217	0.9703
14722016	FAU	Finkel-Biskis-Reilly murine sarcoma virus (FBR-MuSV) ubiquitously expressed	8.29	8.2	0.4	0.22	1.06	0.6826	0.9311	8.25	8.2	0.21	0.22	1.03	0.9121	0.9687	8.44	8.2	0.32	0.22	1.18	0.2852	0.984
14722020	SYVN1	synovial apoptosis inhibitor 1, synoviolin	7.41	7.47	0.11	0.09	-1.04	0.6588	0.9258	7.44	7.47	0.25	0.09	-1.02	0.6716	0.8701	7.55	7.47	0.29	0.09	1.06	0.8696	0.9989
14722034	SLC25A45	solute carrier family 25, member 45	3.12	3.13	0.2	0.18	-1	0.9769	0.9949	3.18	3.13	0.14	0.18	1.04	0.7071	0.8861	2.99	3.13	0.34	0.18	-1.1	0.7732	0.9983
14722043			3.32	3.57	0.43	0.42	-1.18	0.4525	0.8653	3.37	3.57	0.17	0.42	-1.15	0.1296	0.4216	3.44	3.57	0.24	0.42	-1.09	0.2832	0.984
14722047	LTBP3	latent transforming growth factor beta binding protein 3	6.16	6.26	0.22	0.16	-1.07	0.4959	0.8813	6.04	6.26	0.32	0.16	-1.17	0.0096	0.0936	6.22	6.26	0.11	0.16	-1.03	0.7728	0.9983
14722068	KCNK7	potassium channel, two pore domain subfamily K, member 7	2.75	2.57	0.3	0.33	1.14	0.4267	0.856	2.65	2.57	0.19	0.33	1.06	0.868	0.9514	2.85	2.57	0.21	0.33	1.22	0.305	0.984
14722073			6.15	6.27	0.18	0.3	-1.08	0.9859	0.9966	6	6.27	0.29	0.3	-1.21	0.1849	0.503	6.19	6.27	0.11	0.3	-1.05	0.6797	0.9976
14722082	RELA	v-rel avian reticuloendotheliosis viral oncogene homolog A	8.09	8.08	0.08	0.22	1	0.8743	0.9745	7.99	8.08	0.12	0.22	-1.07	0.1432	0.4436	8.01	8.08	0.09	0.22	-1.06	0.3431	0.9854
14722093	AP5B1	adaptor-related protein complex 5, beta 1 subunit	2.93	3.02	0.2	0.35	-1.06	0.4258	0.856	2.94	3.02	0.24	0.35	-1.06	0.5682	0.8155	3.13	3.02	0.16	0.35	1.08	0.4177	0.9906
14722098	FREM3	FRAS1 related extracellular matrix 3	2.23	2.26	0.17	0.08	-1.03	0.5919	0.9047	2.26	2.26	0.06	0.08	-1	0.9068	0.9671	2.17	2.26	0.09	0.08	-1.06	0.3359	0.984
14722108	SMARCA5	SWI/SNF related, matrix associated, actin dependent regulator of chromatin, subfamily a, member 5	8.8	8.87	0.07	0.07	-1.05	0.2435	0.7632	8.97	8.87	0.12	0.07	1.07	0.0282	0.183	8.88	8.87	0.09	0.07	1.01	0.7747	0.9983
14722131	GAB1	GRB2-associated binding protein 1	8.48	8.42	0.07	0.13	1.04	0.0797	0.5936	8.38	8.42	0.06	0.13	-1.03	0.9001	0.9646	8.51	8.42	0.08	0.13	1.06	0.0117	0.8185
14722142	SNCB	synuclein, beta	3.78	3.89	0.45	0.66	-1.08	0.5579	0.8959	3.41	3.89	0.18	0.66	-1.39	0.041	0.2294	3.46	3.89	0.23	0.66	-1.34	0.0596	0.9317
14722147	GPRIN1	G protein regulated inducer of neurite outgrowth 1	2.85	2.66	0.14	0.2	1.14	0.5173	0.8863	2.87	2.66	0.12	0.2	1.16	0.2484	0.5762	2.78	2.66	0.11	0.2	1.08	0.5784	0.9976
14722149	RNF44	ring finger protein 44	5.85	5.72	0.25	0.23	1.09	0.2648	0.7777	5.74	5.72	0.26	0.23	1.01	0.2498	0.578	5.89	5.72	0.19	0.23	1.13	0.1397	0.9727
14722157	CLTB	clathrin, light chain B	7.31	7.28	0.11	0.07	1.02	0.4922	0.8801	7.64	7.28	0.16	0.07	1.28	9.87e-05	0.0037	7.41	7.28	0.12	0.07	1.09	0.2259	0.9774
14722163	NOP16	NOP16 nucleolar protein	5.73	5.88	0.21	0.22	-1.11	0.1549	0.6961	5.92	5.88	0.14	0.22	1.03	0.5977	0.8322	5.75	5.88	0.13	0.22	-1.1	0.1445	0.9727
14722170	LOC101116567	small integral membrane protein 8-like	3.57	3.39	0.18	0.32	1.14	0.506	0.8817	3.6	3.39	0.3	0.32	1.16	0.3682	0.6821	3.38	3.39	0.51	0.32	-1	0.2088	0.9727
14722172	COMMD10	COMM domain containing 10	6.72	6.72	0.12	0.2	1	0.8939	0.9787	7	6.72	0.19	0.2	1.21	0.0265	0.1762	6.8	6.72	0.11	0.2	1.06	0.4764	0.9962
14722179	TSPAN17	tetraspanin 17	6.56	6.56	0.17	0.09	-1	0.9978	0.9994	6.59	6.56	0.25	0.09	1.02	0.2672	0.5956	6.59	6.56	0.14	0.09	1.02	0.7627	0.9983
14722187	EIF4E1B	eukaryotic translation initiation factor 4E family member 1B	3.09	2.98	0.17	0.05	1.08	0.1834	0.7256	3.14	2.98	0.12	0.05	1.11	0.0974	0.3659	3.18	2.98	0.22	0.05	1.15	0.0053	0.7391
14722194	CDHR2	cadherin-related family member 2	2.68	2.56	0.07	0.1	1.09	0.1596	0.6993	2.64	2.56	0.12	0.1	1.06	0.2349	0.5628	2.69	2.56	0.16	0.1	1.09	0.0517	0.9225
14722220	FAF2	Fas associated factor family member 2	6.52	6.54	0.26	0.27	-1.01	0.5208	0.8872	6.59	6.54	0.11	0.27	1.04	0.3777	0.6903	6.39	6.54	0.28	0.27	-1.12	0.5206	0.9976
14722231	HIGD2A	HIG1 hypoxia inducible domain family, member 2A	7.98	8.37	0.24	0.28	-1.31	0.0334	0.4814	8.63	8.37	0.25	0.28	1.2	0.2888	0.6145	8.29	8.37	0.33	0.28	-1.06	0.2567	0.9807
14722234	ARL10	ADP-ribosylation factor like GTPase 10	4.98	4.84	0.34	0.32	1.1	0.3564	0.8235	4.65	4.84	0.27	0.32	-1.14	0.3931	0.7027	4.96	4.84	0.42	0.32	1.09	0.2127	0.9741
14722239	SEMA6A	sema domain, transmembrane domain (TM), and cytoplasmic domain, (semaphorin) 6A	7.85	7.97	0.16	0.27	-1.09	0.8212	0.9634	8.81	7.97	0.28	0.27	1.78	2.91e-06	0.0003	8.13	7.97	0.31	0.27	1.12	0.0989	0.9503
14722260			2.77	2.73	0.21	0.28	1.03	0.912	0.9836	2.77	2.73	0.21	0.28	1.03	0.9457	0.9811	2.74	2.73	0.15	0.28	1.01	0.9189	0.9989
14722266	LOC105610020	uncharacterized LOC105610020	2.54	2.55	0.08	0.18	-1.01	0.6227	0.915	2.63	2.55	0.51	0.18	1.06	0.2691	0.5971	2.52	2.55	0.4	0.18	-1.02	0.6954	0.9976
14722272	CPEB2	cytoplasmic polyadenylation element binding protein 2	7.56	7.62	0.19	0.13	-1.05	0.2289	0.7527	7.42	7.62	0.23	0.13	-1.15	0.0161	0.128	7.6	7.62	0.13	0.13	-1.01	0.7696	0.9983
14722283			9.6	9.63	0.05	0.17	-1.02	0.391	0.8397	9.76	9.63	0.08	0.17	1.09	0.1804	0.495	9.54	9.63	0.15	0.17	-1.07	0.1388	0.9727
14722285	RAB28	RAB28, member RAS oncogene family	5.86	6.01	0.16	0.16	-1.11	0.4266	0.856	5.96	6.01	0.08	0.16	-1.03	0.7264	0.8944	5.93	6.01	0.17	0.16	-1.05	0.9907	0.9994
14722292	NKX3-2	NK3 homeobox 2	2.31	2.21	0.17	0.16	1.07	0.654	0.9242	2.44	2.21	0.23	0.16	1.17	0.162	0.4718	2.42	2.21	0.3	0.16	1.16	0.1118	0.9588
14722295	BOD1L1	biorientation of chromosomes in cell division 1-like 1	7.02	7.02	0.08	0.2	-1	0.329	0.8111	6.96	7.02	0.17	0.2	-1.04	0.1684	0.4803	7.09	7.02	0.11	0.2	1.05	0.9006	0.9989
14722321			2.26	2.22	0.06	0.1	1.03	0.7829	0.9567	2.24	2.22	0.13	0.1	1.02	0.5915	0.828	2.25	2.22	0.19	0.1	1.03	0.7348	0.9976
14722323			2.69	2.47	0.21	0.09	1.16	0.0418	0.509	2.8	2.47	0.29	0.09	1.25	0.0143	0.1194	2.76	2.47	0.26	0.09	1.22	0.0247	0.8738
14722329	AGTR2	angiotensin II receptor, type 2	7.18	7.18	0.48	1.03	1	0.2768	0.7842	6.87	7.18	0.65	1.03	-1.24	0.7316	0.897	7.3	7.18	0.8	1.03	1.09	0.6309	0.9976
14722331	RSPRY1	ring finger and SPRY domain containing 1	5.14	5.09	0.28	0.5	1.03	0.9295	0.9861	4.99	5.09	0.33	0.5	-1.08	0.4927	0.7713	5.28	5.09	0.13	0.5	1.14	0.3823	0.9884
14722346	ARL2BP	ADP-ribosylation factor-like 2 binding protein	7.64	7.64	0.22	0.13	1	0.8454	0.9682	7.69	7.64	0.13	0.13	1.04	0.9431	0.9802	7.69	7.64	0.06	0.13	1.04	0.8618	0.9989
14722352			2.48	2.39	0.11	0.09	1.06	0.3961	0.8422	2.49	2.39	0.17	0.09	1.07	0.1243	0.4125	2.44	2.39	0.1	0.09	1.03	0.5223	0.9976
14722357	CCL22	chemokine (C-C motif) ligand 22	2.74	2.65	0.09	0.09	1.07	0.3053	0.7972	2.7	2.65	0.16	0.09	1.04	0.2927	0.6169	2.68	2.65	0.28	0.09	1.03	0.1727	0.9727
14722361	CX3CL1	chemokine (C-X3-C motif) ligand 1	4.83	5.56	0.42	0.48	-1.67	0.0498	0.5293	5.2	5.56	0.3	0.48	-1.29	0.1753	0.4887	5.56	5.56	0.43	0.48	-1	0.9708	0.9989
14722365	CCL17	chemokine (C-C motif) ligand 17	2.11	2.14	0.05	0.05	-1.02	0.8877	0.9772	2.16	2.14	0.52	0.05	1.02	0.1061	0.3805	2.2	2.14	0.06	0.05	1.04	0.6346	0.9976
14722368	COQ9	coenzyme Q9	9.5	9.6	0.06	0.13	-1.07	0.3402	0.8168	10.03	9.6	0.08	0.13	1.35	4.25e-06	0.0004	9.52	9.6	0.2	0.13	-1.05	0.4054	0.9902
14722377	POLR2C	polymerase (RNA) II (DNA directed) polypeptide C, 33kDa	7.44	7.51	0.09	0.15	-1.05	0.6471	0.9219	7.69	7.51	0.15	0.15	1.13	0.0959	0.3632	7.38	7.51	0.26	0.15	-1.09	0.2925	0.984
14722386	ADGRG5	adhesion G protein-coupled receptor G5	2.7	2.84	0.17	0.23	-1.1	0.7078	0.9392	2.73	2.84	0.17	0.23	-1.07	0.7865	0.9204	2.72	2.84	0.16	0.23	-1.09	0.8505	0.9989
14722396	ADGRG1	adhesion G protein-coupled receptor G1	5.84	5.3	0.25	0.35	1.46	0.0753	0.5857	4.98	5.3	0.78	0.35	-1.25	0.1274	0.4183	5.96	5.3	0.25	0.35	1.58	0.0274	0.8893
14722410	ADGRG3; GPR97	adhesion G protein-coupled receptor G3; G protein-coupled receptor 97	2.48	2.54	0.12	0.09	-1.04	0.2948	0.7934	2.6	2.54	0.08	0.09	1.05	0.743	0.9018	2.56	2.54	0.16	0.09	1.02	0.8118	0.9989
14722421	DRC7	dynein regulatory complex subunit 7	2.87	2.71	0.14	0.1	1.12	0.1845	0.7256	2.81	2.71	0.18	0.1	1.07	0.5133	0.7837	2.86	2.71	0.22	0.1	1.11	0.2127	0.9741
14722439	KATNB1	katanin p80 (WD repeat containing) subunit B 1	5.74	6.16	0.21	0.13	-1.34	0.0005	0.1583	5.86	6.16	0.16	0.13	-1.23	0.0121	0.1087	5.79	6.16	0.2	0.13	-1.29	0.0028	0.6463
14722458	FAM192A	family with sequence similarity 192, member A	6.57	6.84	0.12	0.42	-1.2	0.1635	0.7046	6.87	6.84	0.33	0.42	1.02	0.4056	0.7117	6.87	6.84	0.37	0.42	1.02	0.5886	0.9976
14722462	PLLP	plasmolipin	4.46	4.06	0.27	0.51	1.31	0.3059	0.7972	4.24	4.06	0.65	0.51	1.13	0.9205	0.9723	4.17	4.06	0.22	0.51	1.08	0.7675	0.9983
14722467	CIAPIN1	cytokine induced apoptosis inhibitor 1	6.29	6.75	0.23	0.16	-1.38	0.0015	0.2375	6.96	6.75	0.14	0.16	1.15	0.0789	0.3263	6.59	6.75	0.14	0.16	-1.12	0.0452	0.9163
14722476	DOK4	docking protein 4	3.76	3.8	0.11	0.13	-1.02	0.7868	0.9579	3.68	3.8	0.3	0.13	-1.09	0.2773	0.605	3.62	3.8	0.19	0.13	-1.13	0.6136	0.9976
14722485	CCDC102A	coiled-coil domain containing 102A	4.46	4.7	0.31	0.09	-1.18	0.3841	0.8365	4.63	4.7	0.24	0.09	-1.05	0.9339	0.9768	4.69	4.7	0.41	0.09	-1.01	0.6823	0.9976
14722493			2.38	2.36	0.16	0.08	1.02	0.081	0.596	2.38	2.36	0.1	0.08	1.01	0.4694	0.7574	2.32	2.36	0.09	0.08	-1.02	0.993	0.9994
14722496	KIFC3	kinesin family member C3	5.84	5.83	0.22	0.24	1.01	0.9849	0.9966	5.84	5.83	0.33	0.24	1	0.9673	0.9881	5.61	5.83	0.18	0.24	-1.16	0.1104	0.9574
14722510	DLG2	discs, large homolog 2 (Drosophila)	2.38	2.39	0.02	0.14	-1.01	0.6778	0.93	2.42	2.39	0.09	0.14	1.02	0.8299	0.9374	2.39	2.39	0.18	0.14	1	0.9691	0.9989
14722521	CCDC90B	coiled-coil domain containing 90B	4.48	4.28	0.26	0.16	1.15	0.3684	0.8296	4.54	4.28	0.35	0.16	1.2	0.0375	0.2174	4.51	4.28	0.16	0.16	1.18	0.1631	0.9727
14722531	LOC101106722	high mobility group protein B2	6.48	6.87	0.3	0.36	-1.31	0.2067	0.7408	5.99	6.87	0.28	0.36	-1.84	5.15e-06	0.0004	6.67	6.87	0.27	0.36	-1.15	0.4618	0.9922
14722533	LOC101106977	dynein light chain 1, cytoplasmic-like	3.85	3.8	0.23	0.19	1.04	0.2891	0.7905	4.09	3.8	0.17	0.19	1.22	0.0109	0.101	3.8	3.8	0.17	0.19	-1	0.9926	0.9994
14722535	RAB30	RAB30, member RAS oncogene family	6.59	6.32	0.39	0.96	1.21	0.1087	0.6388	6.54	6.32	0.43	0.96	1.17	0.1999	0.5218	6.5	6.32	0.12	0.96	1.13	0.1017	0.9503
14722540	PRCP	prolylcarboxypeptidase	7.78	7.96	0.21	0.29	-1.13	0.3755	0.832	6.78	7.96	0.24	0.29	-2.26	2.24e-07	4.55e-05	8.07	7.96	0.35	0.29	1.08	0.3849	0.9889
14722551			5.21	5.33	0.33	0.3	-1.08	0.9521	0.9902	5.34	5.33	0.18	0.3	1.01	0.6507	0.8598	5.18	5.33	0.25	0.3	-1.1	0.7344	0.9976
14722553	ANKRD42	ankyrin repeat domain 42	5.6	5.3	0.32	0.22	1.23	0.0676	0.5718	5.39	5.3	0.2	0.22	1.06	0.3009	0.625	5.47	5.3	0.34	0.22	1.12	0.0523	0.9244
14722565	PCF11	PCF11 cleavage and polyadenylation factor subunit	7.52	7.55	0.34	0.2	-1.02	0.9825	0.9959	7.25	7.55	0.3	0.2	-1.23	0.2462	0.574	7.46	7.55	0.19	0.2	-1.07	0.5752	0.9976
14722582			2.23	2.15	0.19	0.18	1.05	0.6396	0.9193	2.32	2.15	0.2	0.18	1.12	0.2095	0.5335	2.1	2.15	0.35	0.18	-1.03	0.7111	0.9976
14722585	DDIAS	DNA damage-induced apoptosis suppressor	3.33	3.52	0.2	0.49	-1.14	0.0603	0.5538	3.42	3.52	0.21	0.49	-1.07	0.1081	0.3848	3.62	3.52	0.32	0.49	1.07	0.8316	0.9989
14722589			2.44	2.37	0.1	0.16	1.05	0.4595	0.8688	2.38	2.37	0.16	0.16	1.01	0.8507	0.9446	2.41	2.37	0.21	0.16	1.03	0.7029	0.9976
14722591			5.56	5.54	0.34	0.35	1.01	0.9467	0.9892	5.19	5.54	0.28	0.35	-1.27	0.3225	0.645	5.64	5.54	0.13	0.35	1.07	0.5257	0.9976
14722599			4.96	5.06	0.28	0.36	-1.08	0.8479	0.9684	4.92	5.06	0.36	0.36	-1.11	0.2732	0.6018	5.46	5.06	0.36	0.36	1.31	0.1544	0.9727
14722627			3.9	3.9	0.1	0.08	-1.01	0.6714	0.9289	3.91	3.9	0.07	0.08	1.01	0.9996	0.9998	3.9	3.9	0.21	0.08	-1	0.7824	0.9983
14722648			2.43	2.46	0.09	0.12	-1.02	0.8763	0.9749	2.58	2.46	0.09	0.12	1.08	0.2368	0.5644	2.44	2.46	0.12	0.12	-1.01	0.5228	0.9976
14722650	PAPOLB	poly(A) polymerase beta	4.63	4.63	0.35	0.62	1	0.505	0.8813	5.27	4.63	0.22	0.62	1.56	0.0064	0.0717	5.07	4.63	0.4	0.62	1.36	0.2679	0.984
14722652	MMD2	monocyte to macrophage differentiation-associated 2	2.48	2.74	0.09	0.31	-1.2	0.0256	0.4514	2.48	2.74	0.11	0.31	-1.2	0.0238	0.1649	2.57	2.74	0.1	0.31	-1.13	0.0828	0.9332
14722657	CRLF1	cytokine receptor-like factor 1	2.95	2.84	0.1	0.14	1.08	0.3223	0.8072	2.87	2.84	0.2	0.14	1.02	0.2702	0.5982	3.05	2.84	0.23	0.14	1.15	0.027	0.8893
14722664	TMEM59L	transmembrane protein 59-like	4.01	4.42	0.38	0.37	-1.33	0.2961	0.794	4.18	4.42	0.18	0.37	-1.18	0.1661	0.4771	4.1	4.42	0.39	0.37	-1.25	0.441	0.9912
14722672	SLAMF1	signaling lymphocytic activation molecule family member 1	2.52	2.52	0.14	0.09	1	0.8575	0.9703	2.47	2.52	0.07	0.09	-1.03	0.4938	0.7717	2.53	2.52	0.07	0.09	1.01	0.9659	0.9989
14722680	CD84	CD84 molecule	2.45	2.61	0.09	0.4	-1.12	0.1745	0.7185	2.41	2.61	0.04	0.4	-1.15	0.076	0.3204	2.42	2.61	0.11	0.4	-1.14	0.0942	0.9459
14722688	SLAMF6	SLAM family member 6	2.42	2.46	0.04	0.08	-1.03	0.5459	0.8946	2.39	2.46	0.03	0.08	-1.05	0.1133	0.3954	2.4	2.46	0.04	0.08	-1.04	0.25	0.9807
14722697	MELK	maternal embryonic leucine zipper kinase	3.41	3.67	0.19	0.51	-1.2	0.0667	0.5717	3.15	3.67	0.12	0.51	-1.43	0.0025	0.0375	3.5	3.67	0.16	0.51	-1.12	0.1136	0.9613
14722715			2.7	2.61	0.19	0.14	1.06	0.3307	0.8121	2.74	2.61	0.19	0.14	1.09	0.1956	0.517	2.66	2.61	0.06	0.14	1.03	0.6921	0.9976
14722720			5.8	5.88	0.13	0.13	-1.05	0.3413	0.8176	5.89	5.88	0.17	0.13	1.01	0.7494	0.905	5.96	5.88	0.09	0.13	1.06	0.419	0.9906
14722736	CKS2	CDC28 protein kinase regulatory subunit 2	5.25	5.28	0.47	0.7	-1.02	0.5399	0.8939	3.65	5.28	0.59	0.7	-3.1	7.95e-06	0.0006	5.31	5.28	0.41	0.7	1.02	0.7361	0.9978
14722740			9.26	9.35	0.08	0.1	-1.06	0.6182	0.913	9.03	9.35	0.2	0.1	-1.25	0.0012	0.0222	9.33	9.35	0.15	0.1	-1.01	0.709	0.9976
14722743	LOC407145	GPI-linked NAD(P)(+)--arginine ADP-ribosyltransferase 1	2.96	2.85	0.1	0.12	1.08	0.0296	0.4698	2.86	2.85	0.17	0.12	1	0.3047	0.6288	2.82	2.85	0.08	0.12	-1.02	0.7455	0.9983
14722746	LOC101116441; TRAT1	T-cell receptor-associated transmembrane adapter 1; T cell receptor associated transmembrane adaptor 1	2.27	2.27	0.1	0.1	1	0.7775	0.9552	2.36	2.27	0.16	0.1	1.07	0.5157	0.7847	2.25	2.27	0.09	0.1	-1.01	0.2178	0.9755
14722752	RETNLB	resistin like beta	2.5	2.6	0.23	0.16	-1.07	0.8346	0.9655	2.59	2.6	0.21	0.16	-1.01	0.7165	0.8902	2.57	2.6	0.19	0.16	-1.02	0.9301	0.9989
14722755	GUCA1C	guanylate cyclase activator 1C	2.3	2.23	0.11	0.11	1.05	0.1456	0.6849	2.26	2.23	0.12	0.11	1.02	0.2015	0.5236	2.26	2.23	0.06	0.11	1.02	0.6007	0.9976
14722761	CA3	carbonic anhydrase III, muscle specific	2.74	3.04	0.39	0.32	-1.24	0.54	0.894	2.66	3.04	0.2	0.32	-1.3	0.1768	0.491	2.75	3.04	0.58	0.32	-1.22	0.6174	0.9976
14722767	CA2	carbonic anhydrase II	4.58	4.32	0.22	0.52	1.2	0.3642	0.8286	4.87	4.32	0.45	0.52	1.47	0.0564	0.2743	4.39	4.32	0.2	0.52	1.05	0.9956	0.9996
14722774			2.63	2.51	0.09	0.16	1.09	0.3733	0.8315	2.52	2.51	0.09	0.16	1.01	0.653	0.8612	2.48	2.51	0.05	0.16	-1.02	0.2813	0.984
14722776			2.77	2.87	0.18	0.19	-1.07	0.8296	0.9644	2.79	2.87	0.24	0.19	-1.06	0.818	0.9324	2.75	2.87	0.13	0.19	-1.09	0.2531	0.9807
14722780	ATP6V0D2	ATPase, H+ transporting, lysosomal 38kDa, V0 subunit d2	2.22	2.22	0.19	0.09	1	0.577	0.9008	2.22	2.22	0.07	0.09	-1	0.5203	0.7876	2.22	2.22	0.04	0.09	1	0.5601	0.9976
14722789			2.54	2.4	0.09	0.22	1.1	0.8321	0.9649	2.66	2.4	0.15	0.22	1.19	0.3895	0.7005	2.49	2.4	0.05	0.22	1.06	0.4319	0.9912
14722794			2.56	2.39	0.14	0.09	1.13	0.034	0.4814	2.52	2.39	0.1	0.09	1.1	0.0924	0.3557	2.51	2.39	0.15	0.09	1.09	0.2854	0.984
14722797	WWP1	WW domain containing E3 ubiquitin protein ligase 1	7.61	7.42	0.15	0.13	1.14	0.007	0.3227	7.65	7.42	0.08	0.13	1.18	0.0027	0.0385	7.49	7.42	0.14	0.13	1.05	0.1734	0.9727
14722820	LOC105610323	uncharacterized LOC105610323	2.55	2.47	0.14	0.19	1.06	0.7988	0.9595	2.51	2.47	0.22	0.19	1.03	0.6047	0.8353	2.45	2.47	0.07	0.19	-1.01	0.3634	0.9882
14722825	PSKH2	protein serine kinase H2	2.42	2.41	0.15	0.22	1.01	0.8745	0.9745	2.38	2.41	0.13	0.22	-1.01	0.4081	0.7138	2.36	2.41	0.1	0.22	-1.03	0.1967	0.9727
14722833			2.57	2.41	0.07	0.09	1.11	0.0245	0.446	2.46	2.41	0.08	0.09	1.04	0.3858	0.6974	2.53	2.41	0.13	0.09	1.09	0.0749	0.9317
14722836	LOC105612482	olfactory receptor 13-like	2.85	2.62	0.21	0.39	1.17	0.6104	0.9101	2.89	2.62	0.43	0.39	1.21	0.3655	0.68	2.81	2.62	0.2	0.39	1.14	0.902	0.9989
14722839	LOC101119206; LOC101119716	olfactory receptor 2A2-like	1.94	1.97	0.12	0.13	-1.02	0.9983	0.9996	1.94	1.97	0.22	0.13	-1.02	0.4492	0.7425	1.98	1.97	0.09	0.13	1.01	0.8669	0.9989
14722841	LOC101104822	olfactory receptor 2A2-like	2.28	2.26	0.33	0.19	1.01	0.3413	0.8176	2.28	2.26	0.06	0.19	1.02	0.9816	0.9932	2.22	2.26	0.18	0.19	-1.03	0.9129	0.9989
14722843	LOC101104571	olfactory receptor 2A2-like	2.19	2	0.12	0.1	1.14	0.0318	0.4776	2.06	2	0.09	0.1	1.05	0.4758	0.761	2.1	2	0.14	0.1	1.07	0.3527	0.9879
14722845	LOC101118943	olfactory receptor 2A2-like	2.27	2.21	0.2	0.34	1.04	0.8031	0.9595	2.5	2.21	0.28	0.34	1.23	0.1342	0.4288	2.24	2.21	0.06	0.34	1.02	0.7844	0.9983
14722847	LOC101118690	olfactory receptor 2A2-like	2.39	2.19	0.23	0.07	1.15	0.0251	0.4488	2.19	2.19	0.09	0.07	1	0.7021	0.8844	2.24	2.19	0.05	0.07	1.03	0.6604	0.9976
14722849	LOC101118438	olfactory receptor 2A2-like	2.55	2.52	0.12	0.18	1.02	0.7799	0.9562	2.5	2.52	0.29	0.18	-1.02	0.9105	0.968	2.54	2.52	0.09	0.18	1.01	0.6704	0.9976
14722851	PTPN3	protein tyrosine phosphatase, non-receptor type 3	6.36	6.31	0.25	0.18	1.04	0.802	0.9595	6.56	6.31	0.18	0.18	1.18	0.027	0.1786	6.45	6.31	0.14	0.18	1.1	0.2098	0.9727
14722873	EPB41L4B	erythrocyte membrane protein band 4.1 like 4B	7.42	7.44	0.14	0.12	-1.01	0.9324	0.9861	7.47	7.44	0.16	0.12	1.02	0.8583	0.9478	7.58	7.44	0.09	0.12	1.1	0.2044	0.9727
14722897	FRRS1L	ferric-chelate reductase 1-like	5	5.2	0.2	0.21	-1.15	0.046	0.5223	5.05	5.2	0.11	0.21	-1.11	0.1517	0.4565	5.28	5.2	0.29	0.21	1.06	0.461	0.9922
14722902	TMEM245	transmembrane protein 245	7.36	7.23	0.14	0.17	1.09	0.1771	0.7221	7.54	7.23	0.12	0.17	1.25	0.0021	0.0328	7.56	7.23	0.18	0.17	1.26	0.0163	0.8265
14722918	CTNNAL1	catenin (cadherin-associated protein), alpha-like 1	5.55	5.81	0.32	0.26	-1.19	0.0876	0.6042	5.24	5.81	0.2	0.26	-1.48	0.001	0.02	5.72	5.81	0.15	0.26	-1.06	0.6577	0.9976
14722936	IKBKAP	inhibitor of kappa light polypeptide gene enhancer in B-cells, kinase complex-associated protein	6.98	7.17	0.1	0.05	-1.14	0.0348	0.4834	7.36	7.17	0.14	0.05	1.14	0.0588	0.2803	7.07	7.17	0.25	0.05	-1.07	0.1845	0.9727
14722968	ACTL7B	actin-like 7B	2.88	2.87	0.13	0.2	1.01	0.8801	0.9755	2.83	2.87	0.22	0.2	-1.03	0.4143	0.7176	2.83	2.87	0.1	0.2	-1.02	0.4954	0.9976
14722970			2.56	2.55	0.18	0.22	1	0.9215	0.9849	2.56	2.55	0.33	0.22	1	0.4264	0.7277	2.51	2.55	0.12	0.22	-1.03	0.6241	0.9976
14722975	KLF4	Kruppel-like factor 4 (gut)	6.54	6.82	0.56	0.19	-1.21	0.0058	0.3075	6.34	6.82	0.4	0.19	-1.39	0.0229	0.1607	6.51	6.82	0.4	0.19	-1.24	0.0438	0.9163
14722979	FAM206A	family with sequence similarity 206, member A	5.28	5.34	0.1	0.19	-1.04	0.8984	0.9798	5.44	5.34	0.11	0.19	1.07	0.2114	0.5355	5.3	5.34	0.45	0.19	-1.03	0.419	0.9906
14722986	ACTL7A	actin-like 7A	2.81	2.74	0.14	0.1	1.05	0.6726	0.929	2.79	2.74	0.16	0.1	1.04	0.4888	0.7689	2.78	2.74	0.12	0.1	1.03	0.339	0.984
14722988	LOC105606801	glycine cleavage system H protein, mitochondrial-like	3.29	3.2	0.34	0.48	1.06	0.2932	0.7922	3.28	3.2	0.38	0.48	1.06	0.9568	0.9849	3.41	3.2	0.37	0.48	1.16	0.4473	0.9916
14722990	RAD23B	RAD23 homolog B (S. cerevisiae)	8.26	8.37	0.08	0.17	-1.08	0.4148	0.8525	8.38	8.37	0.14	0.17	1.01	0.9901	0.9958	8.37	8.37	0.2	0.17	1	0.5164	0.9976
14723000	LOC101122940; A2M	alpha-2-macroglobulin	4.01	3.67	1.1	0.53	1.27	0.1155	0.647	3.84	3.67	0.21	0.53	1.13	0.9093	0.9678	3.76	3.67	0.41	0.53	1.07	0.7699	0.9983
14723032	LOC101104482	alpha-1-macroglobulin-like	2.38	2.43	0.04	0.23	-1.03	0.2014	0.7394	2.54	2.43	0.15	0.23	1.08	0.8165	0.932	2.43	2.43	0.07	0.23	1.01	0.3574	0.9879
14723038	LOC101122683	ovostatin homolog 2-like	2.12	2.06	0.04	0.04	1.04	0.373	0.8312	2.07	2.06	0.07	0.04	1.01	0.7102	0.8875	2.05	2.06	0.07	0.04	-1	0.9984	0.9997
14723043	LOC101122683; OVOS2	ovostatin homolog 2-like; ovostatin 2	2.25	2.24	0.08	0.14	1.01	0.9684	0.9929	2.19	2.24	0.14	0.14	-1.04	0.8946	0.963	2.2	2.24	0.16	0.14	-1.03	0.8376	0.9989
14723057	MEIS2	Meis homeobox 2	7.95	7.84	0.14	0.13	1.08	0.4879	0.8786	7.83	7.84	0.24	0.13	-1.01	0.5015	0.7759	7.87	7.84	0.13	0.13	1.02	0.9552	0.9989
14723068			5.54	5.82	0.19	0.23	-1.22	0.0125	0.3633	5.65	5.82	0.14	0.23	-1.13	0.2779	0.6054	5.65	5.82	0.18	0.23	-1.13	0.0985	0.9503
14723076	SPRED1	sprouty-related, EVH1 domain containing 1	6.72	6.74	0.11	0.07	-1.01	0.9157	0.9842	6.23	6.74	0.15	0.07	-1.42	2.18e-06	0.0002	6.67	6.74	0.17	0.07	-1.05	0.4011	0.9902
14723083	TMCO5A	transmembrane and coiled-coil domains 5A	2.3	2.16	0.1	0.19	1.1	0.6456	0.9215	2.25	2.16	0.06	0.19	1.06	0.8591	0.948	2.14	2.16	0.06	0.19	-1.02	0.2103	0.9727
14723093	C7H15orf41; C10H15orf41	chromosome 7 open reading frame, human C15orf41; chromosome 10 open reading frame, human C15orf41	5.46	5.52	0.19	0.31	-1.05	0.5093	0.8835	5.63	5.52	0.36	0.31	1.08	0.5237	0.7898	5.44	5.52	0.07	0.31	-1.06	0.7058	0.9976
14723104			8.81	8.58	0.07	0.14	1.17	0.026	0.454	8.75	8.58	0.11	0.14	1.12	0.1165	0.4003	8.67	8.58	0.09	0.14	1.06	0.7735	0.9983
14723118	NEK11	NIMA-related kinase 11	2.57	2.57	0.08	0.08	1	0.8086	0.9604	2.6	2.57	0.15	0.08	1.02	0.9041	0.9662	2.53	2.57	0.3	0.08	-1.03	0.4202	0.9906
14723127	NEK11	NIMA-related kinase 11	2.95	2.97	0.28	0.2	-1.01	0.5388	0.893	2.86	2.97	0.36	0.2	-1.08	0.8622	0.9492	2.85	2.97	0.29	0.2	-1.08	0.9767	0.9993
14723130	ASTE1	asteroid homolog 1 (Drosophila)	4.39	4.02	0.28	0.15	1.29	0.0123	0.363	4.33	4.02	0.24	0.15	1.24	0.0087	0.0877	4.17	4.02	0.27	0.15	1.11	0.0675	0.9317
14723135	DBI	diazepam binding inhibitor (GABA receptor modulator, acyl-CoA binding protein)	6.71	6.99	0.16	0.47	-1.21	0.0934	0.6169	7.25	6.99	0.34	0.47	1.2	0.1811	0.496	6.81	6.99	0.07	0.47	-1.13	0.4455	0.9916
14723139	TMEM37	transmembrane protein 37	3.57	4.37	0.32	1.06	-1.73	0.0113	0.3564	3.29	4.37	0.17	1.06	-2.11	0.0024	0.0362	3.59	4.37	0.21	1.06	-1.71	0.0123	0.8185
14723141	CFAP221	cilia and flagella associated protein 221	2.26	2.16	0.05	0.12	1.07	0.1231	0.6578	2.25	2.16	0.06	0.12	1.06	0.1938	0.5145	2.23	2.16	0.03	0.12	1.05	0.3496	0.9876
14723147	CFAP221	cilia and flagella associated protein 221	2.25	2.2	0.08	0.13	1.04	0.8368	0.9663	2.26	2.2	0.08	0.13	1.04	0.954	0.9839	2.17	2.2	0.1	0.13	-1.02	0.3222	0.984
14723163	TMEM177	transmembrane protein 177	3.88	4.27	0.31	0.25	-1.31	0.0081	0.3315	4.31	4.27	0.28	0.25	1.03	0.6792	0.8738	4.26	4.27	0.17	0.25	-1.01	0.7067	0.9976
14723167	PTPN4	protein tyrosine phosphatase, non-receptor type 4 (megakaryocyte)	6.39	6.57	0.17	0.2	-1.13	0.1843	0.7256	6.46	6.57	0.14	0.2	-1.08	0.4809	0.7637	6.48	6.57	0.17	0.2	-1.07	0.577	0.9976
14723192	SCTR	secretin receptor	3.06	3.06	0.3	0.18	1	0.932	0.9861	3	3.06	0.12	0.18	-1.04	0.7372	0.8996	2.98	3.06	0.22	0.18	-1.06	0.8795	0.9989
14723204	TRIM32	tripartite motif containing 32	3.62	3.59	0.22	0.23	1.02	0.5409	0.8942	3.61	3.59	0.39	0.23	1.01	0.9056	0.9668	3.52	3.59	0.15	0.23	-1.05	0.2126	0.9741
14723207	ST3GAL1	ST3 beta-galactoside alpha-2,3-sialyltransferase 1	7.27	7.2	0.04	0.1	1.05	0.4783	0.8755	7.37	7.2	0.2	0.1	1.12	0.0233	0.1627	7.07	7.2	0.2	0.1	-1.1	0.1126	0.9604
14723214	PLOD2	procollagen-lysine, 2-oxoglutarate 5-dioxygenase 2	5.29	5.78	0.38	0.47	-1.41	0.0465	0.5231	5.68	5.78	0.11	0.47	-1.07	0.4871	0.7682	5.64	5.78	0.14	0.47	-1.1	0.4249	0.9906
14723235	LOC101103365; PLSCR4	phospholipid scramblase 4	6.02	6.26	0.23	0.26	-1.19	0.2465	0.7644	5.24	6.26	0.31	0.26	-2.02	1.69e-06	0.0002	5.93	6.26	0.25	0.26	-1.26	0.0614	0.9317
14723243	PLSCR2; PLSCR1	phospholipid scramblase 2; phospholipid scramblase 1	2.28	2.18	0.13	0.07	1.07	0.0693	0.5731	2.26	2.18	0.11	0.07	1.06	0.1957	0.5171	2.18	2.18	0.08	0.07	-1	0.8296	0.9989
14723248			2.86	2.75	0.16	0.17	1.08	0.9628	0.992	2.7	2.75	0.32	0.17	-1.03	0.5097	0.7812	2.55	2.75	0.11	0.17	-1.14	0.0716	0.9317
14723251			3.95	3.74	0.22	0.41	1.16	0.3697	0.83	3.9	3.74	0.26	0.41	1.11	0.3558	0.6721	3.95	3.74	0.31	0.41	1.15	0.2832	0.984
14723253	PTPN22	protein tyrosine phosphatase, non-receptor type 22 (lymphoid)	2.4	2.43	0.08	0.18	-1.02	0.2737	0.7825	2.41	2.43	0.08	0.18	-1.01	0.3365	0.6582	2.36	2.43	0.07	0.18	-1.05	0.1445	0.9727
14723272	RSBN1	round spermatid basic protein 1	6.11	6.08	0.15	0.19	1.02	0.4829	0.8773	6.11	6.08	0.14	0.19	1.02	0.7841	0.9193	6.37	6.08	0.2	0.19	1.22	0.0167	0.8265
14723280	PHTF1	putative homeodomain transcription factor 1	3.72	3.85	0.24	0.28	-1.09	0.8589	0.9703	3.76	3.85	0.26	0.28	-1.06	0.801	0.9261	3.84	3.85	0.23	0.28	-1	0.7263	0.9976
14723298	LOC101118649	40S ribosomal protein S6 pseudogene	11.17	11.25	0.05	0.06	-1.06	0.2042	0.7408	11.2	11.25	0.05	0.06	-1.04	0.5479	0.804	11.3	11.25	0.09	0.06	1.03	0.1752	0.9727
14723300	LOC101108801	60S ribosomal protein L10a-like	7.29	7.29	0.26	0.21	-1	0.7994	0.9595	7.05	7.29	0.25	0.21	-1.18	0.177	0.4911	7.36	7.29	0.35	0.21	1.05	0.3746	0.9882
14723303	MAGI3	membrane associated guanylate kinase, WW and PDZ domain containing 3	4.67	4.62	0.24	0.18	1.04	0.9918	0.9981	4.37	4.62	0.24	0.18	-1.19	0.0588	0.2803	4.89	4.62	0.25	0.18	1.21	0.0583	0.9317
14723324	SI; LOC105606032	sucrase-isomaltase (alpha-glucosidase); uncharacterized LOC105606032	2.19	2.17	0.06	0.05	1.01	0.4302	0.8572	2.17	2.17	0	0.05	1	0.7767	0.9166	2.12	2.17	0.06	0.05	-1.03	0.7186	0.9976
14723367	SLITRK3	SLIT and NTRK-like family, member 3	2.26	2.2	0.11	0.11	1.04	0.34	0.8168	2.34	2.2	0.15	0.11	1.1	0.1943	0.5151	2.28	2.2	0.12	0.11	1.06	0.1868	0.9727
14723369			6.95	6.99	0.31	0.16	-1.02	0.6453	0.9215	7.45	6.99	0.07	0.16	1.38	0.0002	0.0053	6.98	6.99	0.12	0.16	-1.01	0.7343	0.9976
14723380			2.29	2.35	0.11	0.18	-1.04	0.6794	0.93	2.36	2.35	0.29	0.18	1.01	0.3306	0.6527	2.25	2.35	0.03	0.18	-1.07	0.3354	0.984
14723384	PFKP; LOC105616709	phosphofructokinase, platelet; uncharacterized LOC105616709	6.55	7.03	0.39	0.35	-1.39	0.0239	0.4433	6.85	7.03	0.38	0.35	-1.13	0.3113	0.6357	6.88	7.03	0.3	0.35	-1.11	0.159	0.9727
14723402			2.83	2.89	0.17	0.14	-1.04	0.7993	0.9595	2.8	2.89	0.19	0.14	-1.06	0.6316	0.8497	2.72	2.89	0.21	0.14	-1.12	0.4085	0.9906
14723405			2.74	2.59	0.35	0.15	1.11	0.0687	0.5725	2.64	2.59	0.12	0.15	1.04	0.4409	0.7378	2.62	2.59	0.17	0.15	1.02	0.4773	0.9962
14723409			2.67	2.65	0.07	0.13	1.01	0.4961	0.8813	2.8	2.65	0.13	0.13	1.11	0.0101	0.0965	2.6	2.65	0.13	0.13	-1.04	0.6785	0.9976
14723414	LRPAP1	low density lipoprotein receptor-related protein associated protein 1	6.53	6.44	0.23	0.23	1.06	0.1749	0.719	6.22	6.44	0.25	0.23	-1.17	0.5585	0.8104	6.38	6.44	0.17	0.23	-1.04	0.9179	0.9989
14723420			2.79	3.25	0.19	0.37	-1.37	0.1651	0.7062	2.76	3.25	0.29	0.37	-1.41	0.4381	0.736	3.12	3.25	0.31	0.37	-1.1	0.7093	0.9976
14723423	EXPH5	exophilin 5	2.46	2.44	0.29	0.16	1.01	0.2748	0.7829	2.54	2.44	0.16	0.16	1.07	0.1948	0.516	2.6	2.44	0.16	0.16	1.11	0.2021	0.9727
14723430	LOC101105356; KDELC2	KDEL motif-containing protein 2; KDEL (Lys-Asp-Glu-Leu) containing 2	5.51	5.98	0.3	0.25	-1.38	0.0036	0.2849	5.6	5.98	0.25	0.25	-1.3	0.0633	0.2912	5.59	5.98	0.27	0.25	-1.31	0.013	0.8198
14723438	DDX10	DEAD (Asp-Glu-Ala-Asp) box polypeptide 10	3.92	4.38	0.32	0.31	-1.37	0.1081	0.6379	4.18	4.38	0.3	0.31	-1.14	0.945	0.9811	4.19	4.38	0.42	0.31	-1.14	0.1056	0.9507
14723442	DDX10	DEAD (Asp-Glu-Ala-Asp) box polypeptide 10	5.29	5.26	0.1	0.16	1.02	0.718	0.9416	5.26	5.26	0.3	0.16	1	0.6391	0.8537	5.05	5.26	0.2	0.16	-1.16	0.279	0.984
14723456			2.79	2.98	0.11	0.23	-1.14	0.2109	0.7416	2.88	2.98	0.24	0.23	-1.07	0.4365	0.7351	2.88	2.98	0.2	0.23	-1.07	0.6033	0.9976
14723458			2.3	2.23	0.05	0.17	1.05	0.8738	0.9745	2.25	2.23	0.25	0.17	1.01	0.269	0.5971	2.33	2.23	0.12	0.17	1.07	0.8938	0.9989
14723460			2.57	2.51	0.07	0.14	1.04	0.6106	0.9101	2.32	2.51	0.22	0.14	-1.14	0.3899	0.7007	2.49	2.51	0.13	0.14	-1.01	0.5361	0.9976
14723463			2.36	2.35	0.07	0.12	1.01	0.7733	0.9546	2.35	2.35	0.04	0.12	1	0.895	0.9632	2.4	2.35	0.12	0.12	1.03	0.4576	0.9916
14723466	JAG1	jagged 1	7.31	7.45	0.2	0.19	-1.1	0.3729	0.8312	7.28	7.45	0.28	0.19	-1.13	0.2147	0.5403	7.33	7.45	0.21	0.19	-1.08	0.8886	0.9989
14723489	LOC105613599	uncharacterized LOC105613599	3.35	3.14	0.22	0.21	1.16	0.1324	0.6693	3.25	3.14	0.24	0.21	1.08	0.2457	0.5736	3.18	3.14	0.24	0.21	1.03	0.7136	0.9976
14723493	MKKS	McKusick-Kaufman syndrome	4.94	4.93	0.36	0.22	1.01	0.6939	0.9356	4.9	4.93	0.37	0.22	-1.02	0.7019	0.8844	5.02	4.93	0.28	0.22	1.06	0.5736	0.9976
14723498			2.36	2.16	0.05	0.04	1.14	0.1528	0.6925	2.36	2.16	0.46	0.04	1.15	0.0087	0.0876	2.2	2.16	0.05	0.04	1.02	0.7712	0.9983
14723500	BTBD3	BTB (POZ) domain containing 3	6.06	6.06	0.29	0.22	-1	0.7435	0.9462	5.93	6.06	0.43	0.22	-1.09	0.2262	0.5533	6.25	6.06	0.25	0.22	1.14	0.6052	0.9976
14723506	BTBD3	BTB (POZ) domain containing 3	2.88	3.14	0.32	0.3	-1.2	0.3548	0.8222	3	3.14	0.19	0.3	-1.11	0.155	0.4611	3.06	3.14	0.29	0.3	-1.06	0.675	0.9976
14723513			2.42	2.25	0.09	0.08	1.13	0.0135	0.3725	2.29	2.25	0.12	0.08	1.03	0.2737	0.6022	2.39	2.25	0.1	0.08	1.11	0.1004	0.9503
14723515	LOC101104847	39S ribosomal protein L40, mitochondrial-like	2.53	2.62	0.21	0.12	-1.06	0.2713	0.7809	2.52	2.62	0.17	0.12	-1.07	0.3328	0.6545	2.55	2.62	0.09	0.12	-1.05	0.2002	0.9727
14723519	LOC105613597	uncharacterized LOC105613597	2.27	2.31	0.06	0.06	-1.03	0.694	0.9356	2.3	2.31	0.16	0.06	-1.01	0.4678	0.7564	2.32	2.31	0.1	0.06	1.01	0.8217	0.9989
14723523	SLX4IP	SLX4 interacting protein	4.41	4.68	0.15	0.35	-1.21	0.0639	0.563	4.46	4.68	0.31	0.35	-1.17	0.3689	0.6826	4.68	4.68	0.21	0.35	1	0.7623	0.9983
14723534	SNAP25	synaptosomal-associated protein, 25kDa	2.41	2.57	0.13	0.29	-1.12	0.0684	0.5725	2.32	2.57	0.11	0.29	-1.19	0.0152	0.1235	2.45	2.57	0.23	0.29	-1.08	0.4178	0.9906
14723542	ANKEF1	ankyrin repeat and EF-hand domain containing 1	2.33	2.3	0.13	0.08	1.02	0.6058	0.9083	2.3	2.3	0.13	0.08	-1	0.9182	0.9713	2.22	2.3	0.2	0.08	-1.06	0.995	0.9995
14723552	ATIC	5-aminoimidazole-4-carboxamide ribonucleotide formyltransferase/IMP cyclohydrolase	6.38	6.46	0.2	0.24	-1.05	0.9517	0.9899	6.43	6.46	0.22	0.24	-1.02	0.6175	0.8423	6.54	6.46	0.07	0.24	1.06	0.1194	0.9686
14723568			2.33	2.26	0.07	0.03	1.05	0.2472	0.7652	2.43	2.26	0.08	0.03	1.12	0.0092	0.091	2.29	2.26	0.07	0.03	1.02	0.9917	0.9994
14723572	TMEM169	transmembrane protein 169	2.45	2.46	0.19	0.17	-1.01	0.9087	0.9828	2.44	2.46	0.12	0.17	-1.01	0.9252	0.9744	2.43	2.46	0.08	0.17	-1.02	0.5257	0.9976
14723575	XRCC5	X-ray repair complementing defective repair in Chinese hamster cells 5 (double-strand-break rejoining)	5.76	5.96	0.2	0.15	-1.15	0.0847	0.5988	5.77	5.96	0.23	0.15	-1.15	0.6432	0.8553	5.62	5.96	0.13	0.15	-1.27	0.0203	0.8513
14723595	SMARCAL1	SWI/SNF related, matrix associated, actin dependent regulator of chromatin, subfamily a-like 1	5.96	5.94	0.22	0.16	1.01	0.9893	0.9974	5.97	5.94	0.13	0.16	1.02	0.9789	0.9925	5.97	5.94	0.19	0.16	1.02	0.5234	0.9976
14723613			6.09	6.01	0.29	0.35	1.06	0.861	0.9708	5.58	6.01	0.25	0.35	-1.35	0.0011	0.0209	5.87	6.01	0.13	0.35	-1.1	0.2234	0.9755
14723617	ABCA12	ATP-binding cassette, sub-family A (ABC1), member 12	2.36	2.31	0.05	0.05	1.04	0.212	0.7422	2.42	2.31	0.08	0.05	1.07	0.0747	0.3179	2.32	2.31	0.05	0.05	1.01	0.963	0.9989
14723667	FN1	fibronectin 1	10.04	10.15	0.27	0.24	-1.08	0.2511	0.7684	9.43	10.15	0.24	0.24	-1.65	7.98e-06	0.0006	10.06	10.15	0.17	0.24	-1.07	0.2009	0.9727
14723708	MREG	melanoregulin	2.63	2.61	0.08	0.16	1.01	0.9728	0.9937	2.68	2.61	0.09	0.16	1.05	0.2412	0.5695	2.57	2.61	0.13	0.16	-1.03	0.7844	0.9983
14723713	PECR	peroxisomal trans-2-enoyl-CoA reductase	5.91	5.7	0.28	0.31	1.16	0.9822	0.9959	6.24	5.7	0.28	0.31	1.46	0.0045	0.0562	5.7	5.7	0.33	0.31	-1	0.6337	0.9976
14723722	2020-03-04	membrane associated ring finger 4	3.31	3.12	0.2	0.16	1.14	0.289	0.7905	3.11	3.12	0.25	0.16	-1.01	0.6314	0.8497	3.23	3.12	0.16	0.16	1.07	0.2936	0.984
14723728	IGFBP5	insulin-like growth factor binding protein 5	9.77	9.81	0.19	0.15	-1.03	0.9182	0.9847	9.76	9.81	0.11	0.15	-1.04	0.7937	0.9236	9.57	9.81	0.22	0.15	-1.18	0.0381	0.9124
14723732	KPTN	kaptin (actin binding protein)	4.39	4.46	0.28	0.38	-1.05	0.3371	0.8159	4.47	4.46	0.23	0.38	1.01	0.6523	0.8607	4.24	4.46	0.16	0.38	-1.16	0.3352	0.984
14723743	SLC8A2	solute carrier family 8 (sodium/calcium exchanger), member 2	2.32	2.35	0.14	0.13	-1.02	0.571	0.8987	2.38	2.35	0.09	0.13	1.02	0.9453	0.9811	2.38	2.35	0.09	0.13	1.02	0.9964	0.9996
14723753	MEIS3	Meis homeobox 3	3.66	3.95	0.25	0.27	-1.22	0.6823	0.9311	3.74	3.95	0.24	0.27	-1.15	0.7982	0.9251	3.55	3.95	0.16	0.27	-1.31	0.0569	0.9292
14723765	DHX34	DEAH (Asp-Glu-Ala-His) box polypeptide 34	3.57	3.68	0.29	0.18	-1.08	0.3744	0.8319	3.66	3.68	0.42	0.18	-1.01	0.9569	0.9849	3.41	3.68	0.14	0.18	-1.2	0.064	0.9317
14723778			2.39	2.33	0.12	0.13	1.05	0.7101	0.9396	2.3	2.33	0.15	0.13	-1.02	0.719	0.8912	2.37	2.33	0.08	0.13	1.03	0.9485	0.9989
14723781			2.43	2.34	0.12	0.12	1.06	0.3511	0.8209	2.33	2.34	0.11	0.12	-1	0.8283	0.9366	2.35	2.34	0.35	0.12	1.01	0.1865	0.9727
14723783	GALNTL6	polypeptide N-acetylgalactosaminyltransferase-like 6	2.75	2.68	0.11	0.14	1.05	0.386	0.8375	2.72	2.68	0.13	0.14	1.03	0.6167	0.8417	2.66	2.68	0.08	0.14	-1.01	0.7559	0.9983
14723789	ARF3	ADP-ribosylation factor 3	7.63	7.83	0.2	0.24	-1.15	0.1468	0.6855	7.75	7.83	0.18	0.24	-1.06	0.5804	0.8216	7.72	7.83	0.1	0.24	-1.08	0.6415	0.9976
14723794			5.78	5.59	0.09	0.12	1.14	0.0435	0.5141	5.61	5.59	0.17	0.12	1.01	0.9467	0.9815	5.88	5.59	0.16	0.12	1.22	0.0025	0.6322
14723797	FKBP11	FK506 binding protein 11, 19 kDa	3.59	3.99	0.14	0.46	-1.32	0.0431	0.5114	3.65	3.99	0.23	0.46	-1.26	0.1633	0.473	3.56	3.99	0.54	0.46	-1.35	0.2871	0.984
14723804	RND1	Rho family GTPase 1	3.42	4.08	0.37	0.5	-1.58	0.2298	0.753	3.91	4.08	0.57	0.5	-1.12	0.6906	0.8778	3.79	4.08	0.75	0.5	-1.22	0.9701	0.9989
14723810	DDX23	DEAD (Asp-Glu-Ala-Asp) box polypeptide 23	6.68	6.82	0.26	0.15	-1.1	0.1563	0.6976	6.89	6.82	0.22	0.15	1.05	0.7982	0.9251	6.73	6.82	0.09	0.15	-1.06	0.3472	0.9871
14723826	ADCY6	adenylate cyclase 6	7.55	7.72	0.12	0.08	-1.13	0.1066	0.6343	8.15	7.72	0.17	0.08	1.35	8.42e-06	0.0006	7.68	7.72	0.17	0.08	-1.03	0.1696	0.9727
14723846	CCNT1	cyclin T1	7.56	7.66	0.26	0.25	-1.07	0.4043	0.8461	7.73	7.66	0.29	0.25	1.05	0.7211	0.8919	7.67	7.66	0.11	0.25	1.01	0.9297	0.9989
14723856	KANSL2	KAT8 regulatory NSL complex subunit 2	7.63	7.63	0.21	0.13	-1	0.7847	0.9571	7.5	7.63	0.09	0.13	-1.09	0.5725	0.8177	7.57	7.63	0.32	0.13	-1.04	0.4343	0.9912
14723866	LALBA	lactalbumin, alpha-	2.68	2.49	0.16	0.1	1.14	0.0183	0.4062	2.63	2.49	0.09	0.1	1.1	0.0633	0.2912	2.49	2.49	0.07	0.1	-1.01	0.662	0.9976
14723871	CCDC65	coiled-coil domain containing 65	2.34	2.3	0.06	0.18	1.03	0.6229	0.915	2.35	2.3	0.08	0.18	1.04	0.9109	0.9681	2.35	2.3	0.07	0.18	1.03	0.6749	0.9976
14723880	CACNB3	calcium channel, voltage-dependent, beta 3 subunit	5.38	5.24	0.32	0.19	1.11	0.9914	0.9979	4.94	5.24	0.31	0.19	-1.23	0.0025	0.0374	5.37	5.24	0.26	0.19	1.1	0.8155	0.9989
14723893	LOC101122017	olfactory receptor 8S1-like	2.01	1.89	0.16	0.19	1.09	0.2221	0.7492	1.98	1.89	0.1	0.19	1.07	0.3325	0.6543	1.98	1.89	0.09	0.19	1.07	0.7628	0.9983
14723895	LOC101122268	olfactory receptor 8S1-like	2.35	2.49	0.07	0.18	-1.1	0.0478	0.5261	2.31	2.49	0.06	0.18	-1.13	0.0069	0.0755	2.33	2.49	0.11	0.18	-1.11	0.0615	0.9317
14723898	LOC101122513	olfactory receptor 8S1-like	2.72	3.11	0.38	0.37	-1.31	0.3147	0.8017	2.99	3.11	0.43	0.37	-1.09	0.3901	0.7009	2.7	3.11	0.73	0.37	-1.33	0.8516	0.9989
14723900	LOC101122776	olfactory receptor 8S1-like	2.24	2.44	0.47	0.25	-1.15	0.8377	0.9663	2.33	2.44	0.26	0.25	-1.08	0.8728	0.9532	2.24	2.44	0.23	0.25	-1.15	0.5322	0.9976
14723903	LOC101123028	olfactory receptor 8S1-like	2.3	2.19	0.22	0.29	1.08	0.9216	0.9849	2.36	2.19	0.18	0.29	1.13	0.9561	0.9845	2.18	2.19	0.21	0.29	-1.01	0.2604	0.9807
14723905			5.78	5.74	0.1	0.37	1.03	0.4266	0.856	6.06	5.74	0.21	0.37	1.25	0.0065	0.0723	5.85	5.74	0.2	0.37	1.08	0.1493	0.9727
14723916	ASGR1	asialoglycoprotein receptor 1	3.12	5.06	0.17	1.61	-3.84	0.0079	0.3315	3.37	5.06	0.48	1.61	-3.23	0.0312	0.1949	3.25	5.06	1.74	1.61	-3.52	0.1097	0.9558
14723925	ASGR2	asialoglycoprotein receptor 2	2.64	3.16	0.19	0.51	-1.43	0.0089	0.3436	2.66	3.16	0.16	0.51	-1.41	0.0153	0.1243	2.58	3.16	0.23	0.51	-1.49	0.0027	0.6425
14723933	LOC101117600; CLEC10A	C-type lectin domain family 10 member A; C-type lectin domain family 10, member A	2.38	2.27	0.08	0.11	1.08	0.4209	0.854	2.27	2.27	0.2	0.11	-1	0.4348	0.7334	2.37	2.27	0.17	0.11	1.07	0.1756	0.9727
14723943	SLC16A11	solute carrier family 16, member 11	2.87	3.16	0.28	0.39	-1.22	0.4223	0.8545	2.96	3.16	0.13	0.39	-1.15	0.1996	0.5215	2.83	3.16	0.65	0.39	-1.26	0.5542	0.9976
14723950	ARRB2	arrestin, beta 2	5.49	5.72	0.12	0.52	-1.17	0.4865	0.8786	5.27	5.72	0.15	0.52	-1.37	0.0707	0.3087	5.59	5.72	0.16	0.52	-1.1	0.6696	0.9976
14723965	MED11	mediator complex subunit 11	4.87	5.01	0.17	0.13	-1.1	0.4206	0.8539	5.05	5.01	0.35	0.13	1.03	0.9996	0.9998	4.97	5.01	0.38	0.13	-1.03	0.9494	0.9989
14723969	ZMYND15	zinc finger, MYND-type containing 15	2.33	2.43	0.08	0.15	-1.07	0.3451	0.8182	2.44	2.43	0.12	0.15	1.01	0.6233	0.8454	2.36	2.43	0.08	0.15	-1.05	0.2833	0.984
14723984	TM4SF5	transmembrane 4 L six family member 5	3.51	3.06	0.32	0.21	1.37	0.05	0.5295	3.15	3.06	0.24	0.21	1.06	0.7455	0.903	3.13	3.06	0.18	0.21	1.05	0.7516	0.9983
14723989	GLTPD2	glycolipid transfer protein domain containing 2	2.65	2.54	0.05	0.06	1.07	0.2932	0.7921	2.69	2.54	0.12	0.06	1.11	0.0542	0.269	2.61	2.54	0.08	0.06	1.04	0.5022	0.9976
14723994	PSMB6	proteasome (prosome, macropain) subunit, beta type, 6	8.54	8.67	0.26	0.12	-1.09	0.6577	0.9251	8.54	8.67	0.17	0.12	-1.1	0.3877	0.699	8.57	8.67	0.21	0.12	-1.07	0.5348	0.9976
14723998	PLD2	phospholipase D2	5.07	5.08	0.21	0.26	-1	0.7797	0.9562	4.8	5.08	0.25	0.26	-1.21	0.0598	0.2829	5.28	5.08	0.19	0.26	1.15	0.1011	0.9503
14724023	MINK1	misshapen-like kinase 1	6.08	6.16	0.28	0.17	-1.06	0.6443	0.9213	5.84	6.16	0.07	0.17	-1.25	0.0546	0.27	5.96	6.16	0.4	0.17	-1.15	0.4585	0.992
14724042	C17orf107	chromosome 17 open reading frame 107	2.63	2.47	0.26	0.3	1.12	0.2352	0.7578	2.43	2.47	0.11	0.3	-1.02	0.5317	0.7941	2.49	2.47	0.15	0.3	1.02	0.7025	0.9976
14724047	SYNJ2BP	synaptojanin 2 binding protein	8.31	8.38	0.09	0.17	-1.05	0.7419	0.946	8.58	8.38	0.11	0.17	1.15	0.0245	0.1677	8.32	8.38	0.34	0.17	-1.04	0.6006	0.9976
14724049	GP1BA	glycoprotein Ib (platelet), alpha polypeptide	2.54	2.59	0.08	0.23	-1.03	0.6182	0.913	2.49	2.59	0.3	0.23	-1.07	0.9247	0.9743	2.53	2.59	0.25	0.23	-1.04	0.64	0.9976
14724053	RNF167	ring finger protein 167	7.98	8.12	0.18	0.46	-1.1	0.8008	0.9595	8.12	8.12	0.22	0.46	1	0.2137	0.5386	8.18	8.12	0.15	0.46	1.04	0.1381	0.9727
14724061	LOC101115136; SOD1	superoxide dismutase [Cu-Zn]; superoxide dismutase 1, soluble	9.31	9.38	0.1	0.18	-1.05	0.5036	0.8813	9.4	9.38	0.13	0.18	1.02	0.8543	0.9466	9.38	9.38	0.16	0.18	1	0.9926	0.9994
14724063	SLC16A13	solute carrier family 16, member 13	4.82	5.01	0.23	0.27	-1.14	0.5716	0.8987	4.77	5.01	0.39	0.27	-1.18	0.2096	0.5335	5.14	5.01	0.22	0.27	1.1	0.167	0.9727
14724069	BCL6B	B-cell CLL/lymphoma 6, member B	8.15	7.93	0.12	0.21	1.17	0.0361	0.4865	7.78	7.93	0.23	0.21	-1.11	0.2379	0.5655	8.14	7.93	0.18	0.21	1.16	0.044	0.9163
14724079	C17orf49	chromosome 17 open reading frame 49	7.61	7.77	0.07	0.35	-1.12	0.7589	0.9514	7.52	7.77	0.17	0.35	-1.19	0.206	0.5298	7.64	7.77	0.18	0.35	-1.1	0.8363	0.9989
14724085	ALOX12; RNASEK	arachidonate 12-lipoxygenase; ribonuclease, RNase K	10.49	10.67	0.15	0.46	-1.14	0.8638	0.971	10.48	10.67	0.14	0.46	-1.14	0.9398	0.9793	10.48	10.67	0.21	0.46	-1.14	0.7878	0.9983
14724089	ALOX12	arachidonate 12-lipoxygenase	3.01	2.68	0.32	0.12	1.25	0.0221	0.4296	2.88	2.68	0.24	0.12	1.15	0.1803	0.495	2.76	2.68	0.13	0.12	1.05	0.5267	0.9976
14724104	LOC101116587	arachidonate 15-lipoxygenase	2.3	2.21	0.06	0.45	1.07	0.6548	0.9242	2.37	2.21	0.46	0.45	1.12	0.3018	0.6258	2.26	2.21	0.09	0.45	1.04	0.4919	0.9976
14724119	PELP1	proline, glutamate and leucine rich protein 1	5.18	5.17	0.12	0.15	1	0.5518	0.8958	5.26	5.17	0.21	0.15	1.06	0.0697	0.3065	5.14	5.17	0.13	0.15	-1.03	0.726	0.9976
14724140	CXCL16	chemokine (C-X-C motif) ligand 16	6.25	6.11	0.21	0.4	1.11	0.3669	0.8292	5.88	6.11	0.4	0.4	-1.17	0.0491	0.2535	6.25	6.11	0.57	0.4	1.11	0.4479	0.9916
14724145	VMO1	vitelline membrane outer layer 1 homolog (chicken)	2.46	2.34	0.18	0.25	1.09	0.4259	0.856	2.38	2.34	0.28	0.25	1.03	0.355	0.6715	2.52	2.34	0.19	0.25	1.13	0.3384	0.984
14724149	CHRNE	cholinergic receptor, nicotinic, epsilon (muscle)	2.79	2.98	0.35	0.16	-1.14	0.9696	0.9932	2.97	2.98	0.23	0.16	-1.01	0.7885	0.9214	2.77	2.98	0.12	0.16	-1.16	0.1227	0.9708
14724161	SLC25A11	solute carrier family 25 (mitochondrial carrier; oxoglutarate carrier), member 11	9.55	9.63	0.11	0.18	-1.06	0.3909	0.8397	10.11	9.63	0.04	0.18	1.39	6.39e-06	0.0005	9.62	9.63	0.2	0.18	-1.01	0.9236	0.9989
14724170			10.95	11.2	0.17	0.36	-1.19	0.2232	0.7496	10.95	11.2	0.11	0.36	-1.18	0.2259	0.5529	11.08	11.2	0.06	0.36	-1.08	0.9144	0.9989
14724172	IPCEF1	interaction protein for cytohesin exchange factors 1	2.55	2.55	0.14	0.19	-1	0.2865	0.7888	2.5	2.55	0.13	0.19	-1.03	0.0819	0.3333	2.44	2.55	0.1	0.19	-1.08	0.0325	0.8893
14724182			2.1	2.03	0.05	0.05	1.05	0.2131	0.7438	2.09	2.03	0.1	0.05	1.05	0.1355	0.431	2.03	2.03	0.04	0.05	-1	0.8879	0.9989
14724184	OPRM1	opioid receptor, mu 1	2.57	2.78	0.23	0.32	-1.16	0.2485	0.7665	2.44	2.78	0.38	0.32	-1.27	0.2229	0.5495	2.62	2.78	0.17	0.32	-1.12	0.2206	0.9755
14724189			2.41	2.18	0.19	0.1	1.17	0.0513	0.5331	2.19	2.18	0.14	0.1	1	0.836	0.9397	2.13	2.18	0.12	0.1	-1.04	0.5667	0.9976
14724191			2.21	2.12	0.11	0.1	1.07	0.1399	0.676	2.24	2.12	0.14	0.1	1.09	0.1059	0.3802	2.17	2.12	0.13	0.1	1.04	0.2917	0.984
14724193			2.41	2.38	0.06	0.12	1.03	0.5476	0.8947	2.35	2.38	0.08	0.12	-1.02	0.762	0.9108	2.36	2.38	0.09	0.12	-1.01	0.7178	0.9976
14724196	HOXD13	homeobox D13	2.39	2.41	0.07	0.14	-1.01	0.9008	0.9805	2.37	2.41	0.16	0.14	-1.02	0.7451	0.9028	2.35	2.41	0.09	0.14	-1.04	0.5406	0.9976
14724199	HOXD12	homeobox D12	3.04	3.08	0.37	0.4	-1.03	0.8702	0.9732	2.97	3.08	0.29	0.4	-1.08	0.4531	0.7451	2.79	3.08	0.2	0.4	-1.22	0.1583	0.9727
14724202	HOXD12	homeobox D12	2.38	2.26	0.16	0.24	1.09	0.4214	0.8542	2.31	2.26	0.06	0.24	1.04	0.6635	0.8657	2.4	2.26	0.11	0.24	1.1	0.6417	0.9976
14724205	KIAA1715	KIAA1715 ortholog	6.5	6.72	0.2	0.22	-1.16	0.2312	0.7541	6.81	6.72	0.25	0.22	1.06	0.3358	0.6576	6.58	6.72	0.18	0.22	-1.1	0.8772	0.9989
14724218			4.61	4.49	0.36	0.28	1.09	0.072	0.5786	4.51	4.49	0.09	0.28	1.01	0.6986	0.8825	4.45	4.49	0.13	0.28	-1.03	0.5733	0.9976
14724220	TPRG1	tumor protein p63 regulated 1	2.37	2.41	0.08	0.15	-1.03	0.7831	0.9567	2.27	2.41	0.14	0.15	-1.1	0.7688	0.9133	2.37	2.41	0.18	0.15	-1.03	0.8964	0.9989
14724226			2.31	2.32	0.06	0.17	-1.01	0.7391	0.945	2.31	2.32	0.12	0.17	-1	0.9647	0.9872	2.3	2.32	0.09	0.17	-1.01	0.6645	0.9976
14724230	CACUL1	CDK2-associated, cullin domain 1	6.42	6.42	0.15	0.1	-1	0.9599	0.9917	6.46	6.42	0.12	0.1	1.03	0.4653	0.7546	6.43	6.42	0.14	0.1	1	0.3327	0.984
14724237	PRLHR	prolactin releasing hormone receptor	2.81	2.7	0.08	0.13	1.08	0.369	0.8296	2.74	2.7	0.09	0.13	1.03	0.5715	0.8169	2.78	2.7	0.11	0.13	1.06	0.6884	0.9976
14724240	FAM204A	family with sequence similarity 204, member A	5.89	5.99	0.22	0.27	-1.07	0.4501	0.8638	6.21	5.99	0.23	0.27	1.17	0.169	0.4811	5.95	5.99	0.28	0.27	-1.03	0.8085	0.9989
14724247			2.16	2.12	0.05	0.18	1.02	0.2182	0.7478	2.2	2.12	0.05	0.18	1.05	0.5013	0.7758	2.13	2.12	0.06	0.18	1.01	0.1957	0.9727
14724249			2.34	2.17	0.2	0.04	1.13	0.0106	0.3527	2.24	2.17	0.09	0.04	1.05	0.5867	0.8251	2.19	2.17	0.08	0.04	1.01	0.8256	0.9989
14724251	LMO3	LIM domain only 3 (rhombotin-like 2)	2.38	2.38	0.13	0.07	-1	0.4144	0.8523	2.41	2.38	0.1	0.07	1.02	0.5003	0.7753	2.3	2.38	0.21	0.07	-1.06	0.7551	0.9983
14724255	SLC15A5	solute carrier family 15, member 5	2.39	2.27	0.13	0.11	1.09	0.043	0.5113	2.33	2.27	0.07	0.11	1.04	0.2881	0.6142	2.28	2.27	0.08	0.11	1.01	0.3498	0.9876
14724267	EPS8	epidermal growth factor receptor pathway substrate 8	9.34	8.99	0.2	0.13	1.27	0.0012	0.2137	9.35	8.99	0.13	0.13	1.28	0.0002	0.0061	9.25	8.99	0.08	0.13	1.19	0.0026	0.6322
14724288	RERG	RAS-like, estrogen-regulated, growth inhibitor	4.64	4.65	0.41	0.34	-1.01	0.6089	0.909	4.57	4.65	0.44	0.34	-1.06	0.9133	0.9694	4.61	4.65	0.34	0.34	-1.03	0.9281	0.9989
14724291	ARHGDIB	Rho GDP dissociation inhibitor (GDI) beta	6.49	6.62	0.17	0.54	-1.1	0.8131	0.9612	6.05	6.62	0.25	0.54	-1.48	0.0151	0.1234	6.68	6.62	0.36	0.54	1.04	0.4049	0.9902
14724297	ERP27	endoplasmic reticulum protein 27	2.19	2.19	0.12	0.06	1	0.7196	0.9421	2.19	2.19	0.08	0.06	1	0.6188	0.8427	2.13	2.19	0.06	0.06	-1.04	0.1923	0.9727
14724305	MGP	matrix Gla protein	8.96	9.18	0.24	0.5	-1.17	0.3855	0.8372	9.15	9.18	0.4	0.5	-1.02	0.4802	0.7631	9.12	9.18	0.36	0.5	-1.04	0.9642	0.9989
14724310	ART4	ADP-ribosyltransferase 4 (Dombrock blood group)	2.4	2.83	0.19	0.24	-1.34	0.0113	0.3564	2.51	2.83	0.25	0.24	-1.25	0.0422	0.2331	2.63	2.83	0.25	0.24	-1.15	0.1891	0.9727
14724314	SMCO3	single-pass membrane protein with coiled-coil domains 3	2.44	2.45	0.15	0.12	-1.01	0.6504	0.9227	2.35	2.45	0.23	0.12	-1.07	0.6992	0.8829	2.59	2.45	0.21	0.12	1.1	0.1378	0.9727
14724316	WBP11; SMCO3; LOC101118770; LOC101107137	WW domain binding protein 11; single-pass membrane protein with coiled-coil domains 3; WW domain-binding protein 11-like; WW domain-binding protein 11 pseudogene	8.97	9.09	0.15	0.17	-1.09	0.6726	0.929	9.18	9.09	0.08	0.17	1.06	0.2154	0.5411	9.05	9.09	0.2	0.17	-1.03	0.7788	0.9983
14724327	HIST4H4	histone cluster 4, H4	6.29	5.57	0.64	0.37	1.64	0.4362	0.8601	5.39	5.57	0.56	0.37	-1.13	0.1155	0.3986	5.85	5.57	0.6	0.37	1.21	0.5399	0.9976
14724329	GUCY2C	guanylate cyclase 2C	3.18	3.33	0.22	0.29	-1.1	0.8741	0.9745	2.96	3.33	0.24	0.29	-1.29	0.0284	0.1837	3.24	3.33	0.17	0.29	-1.06	0.4147	0.9906
14724357	PLBD1	phospholipase B domain containing 1	3.64	4.75	0.45	1.06	-2.16	0.0234	0.4393	3.37	4.75	0.25	1.06	-2.6	0.0044	0.0551	3.72	4.75	0.85	1.06	-2.04	0.2465	0.9807
14724368			2.39	2.33	0.25	0.15	1.04	0.6074	0.9087	2.28	2.33	0.08	0.15	-1.04	0.4418	0.738	2.38	2.33	0.16	0.15	1.04	0.6222	0.9976
14724375			2.84	2.85	0.35	0.29	-1	0.6442	0.9213	3.05	2.85	0.35	0.29	1.15	0.4373	0.7359	2.99	2.85	0.19	0.29	1.1	0.8846	0.9989
14724377	MGST1	microsomal glutathione S-transferase 1	3.64	5.08	0.26	1.28	-2.71	0.001	0.1933	3.77	5.08	0.38	1.28	-2.48	0.0023	0.035	4.02	5.08	0.99	1.28	-2.09	0.0424	0.9163
14724381	DERA	deoxyribose-phosphate aldolase (putative)	5.9	5.79	0.42	0.33	1.08	0.9209	0.9849	6.01	5.79	0.41	0.33	1.16	0.5742	0.8183	6.07	5.79	0.29	0.33	1.21	0.3377	0.984
14724384	STRAP	serine/threonine kinase receptor associated protein	7.96	8.06	0.11	0.15	-1.07	0.1217	0.6562	8.23	8.06	0.03	0.15	1.12	0.0136	0.1164	8	8.06	0.09	0.15	-1.05	0.419	0.9906
14724395	PTPRO	protein tyrosine phosphatase, receptor type, O	2.55	2.59	0.13	0.33	-1.03	0.1441	0.6817	2.51	2.59	0.07	0.33	-1.06	0.0846	0.3389	2.55	2.59	0.09	0.33	-1.03	0.1675	0.9727
14724418	PDE6H	phosphodiesterase 6H, cGMP-specific, cone, gamma	2.76	2.57	0.23	0.2	1.13	0.1014	0.6261	2.48	2.57	0.11	0.2	-1.06	0.327	0.6496	2.52	2.57	0.12	0.2	-1.04	0.7085	0.9976
14724422			7.62	7.76	0.12	0.22	-1.1	0.2035	0.7405	7.71	7.76	0.06	0.22	-1.04	0.8663	0.9509	7.66	7.76	0.2	0.22	-1.07	0.1852	0.9727
14724424	C12orf60	chromosome 12 open reading frame 60	2.19	2.26	0.06	0.09	-1.05	0.3132	0.8008	2.18	2.26	0.13	0.09	-1.06	0.3953	0.7042	2.15	2.26	0.07	0.09	-1.08	0.0812	0.9332
14724426	LOC101107687; H2AFJ	histone H2A.J; H2A histone family, member J	5.78	5.81	0.37	0.29	-1.02	0.9269	0.9857	5.84	5.81	0.73	0.29	1.03	0.9972	0.9988	6.09	5.81	0.35	0.29	1.22	0.1232	0.9715
14724428	ATF7IP	activating transcription factor 7 interacting protein	9.37	9.38	0.08	0.07	-1.01	0.6628	0.927	9.27	9.38	0.17	0.07	-1.09	0.092	0.355	9.42	9.38	0.14	0.07	1.03	0.9015	0.9989
14724442	ATF7IP	activating transcription factor 7 interacting protein	7.85	7.89	0.12	0.13	-1.03	0.954	0.9902	7.87	7.89	0.15	0.13	-1.02	0.5611	0.8121	8.06	7.89	0.17	0.13	1.12	0.152	0.9727
14724444			2.62	2.6	0.18	0.15	1.02	0.582	0.9019	2.71	2.6	0.23	0.15	1.08	0.9404	0.9794	2.74	2.6	0.21	0.15	1.11	0.8291	0.9989
14724447			2.91	2.66	0.12	0.65	1.19	0.9774	0.995	2.7	2.66	0.09	0.65	1.03	0.3082	0.6324	2.87	2.66	0.38	0.65	1.16	0.8473	0.9989
14724450			2.48	2.36	0.19	0.24	1.08	0.3288	0.8109	2.59	2.36	0.32	0.24	1.17	0.0465	0.2473	2.4	2.36	0.18	0.24	1.02	0.3876	0.9892
14724453	ZNF283	zinc finger protein 283	5.13	4.81	0.74	0.75	1.24	0.1514	0.6918	4.89	4.81	0.35	0.75	1.06	0.3411	0.6615	4.9	4.81	0.31	0.75	1.06	0.3051	0.984
14724456	ZNF45	zinc finger protein 45	4.01	3.89	0.21	0.16	1.09	0.1522	0.6924	3.88	3.89	0.29	0.16	-1	0.8756	0.9543	3.94	3.89	0.14	0.16	1.04	0.7346	0.9976
14724460	ZNF45	zinc finger protein 45	5.35	5.17	0.29	0.16	1.14	0.259	0.7743	5.34	5.17	0.44	0.16	1.12	0.2984	0.623	5.24	5.17	0.3	0.16	1.05	0.5563	0.9976
14724463	LOC101109731	zinc finger protein 226	3.29	3.02	0.34	0.14	1.2	0.0037	0.2849	3.13	3.02	0.16	0.14	1.07	0.2186	0.5446	3.07	3.02	0.06	0.14	1.03	0.8571	0.9989
14724466	ZNF227	zinc finger protein 227	4.72	4.87	0.19	0.19	-1.11	0.5542	0.8959	4.68	4.87	0.34	0.19	-1.14	0.6525	0.8608	4.97	4.87	0.33	0.19	1.07	0.924	0.9989
14724470	KCNN4	potassium channel, calcium activated intermediate/small conductance subfamily N alpha, member 4	2.69	2.68	0.19	0.1	1	0.4695	0.8731	2.63	2.68	0.1	0.1	-1.04	0.8218	0.9343	2.63	2.68	0.19	0.1	-1.04	0.7672	0.9983
14724480	LYPD5	LY6/PLAUR domain containing 5	2.99	2.82	0.16	0.11	1.12	0.0432	0.5117	2.91	2.82	0.14	0.11	1.07	0.2655	0.5939	2.88	2.82	0.13	0.11	1.04	0.4553	0.9916
14724486	OLR1	oxidized low density lipoprotein (lectin-like) receptor 1	2.28	2.29	0.12	0.15	-1	0.9351	0.9863	2.31	2.29	0.07	0.15	1.01	0.7674	0.9126	2.29	2.29	0.16	0.15	1	0.8346	0.9989
14724493	CLEC7A	C-type lectin domain family 7, member A	2.63	2.5	0.36	0.16	1.1	0.0861	0.6012	2.49	2.5	0.08	0.16	-1.01	0.5223	0.7886	2.58	2.5	0.13	0.16	1.06	0.891	0.9989
14724499	CLEC1A	C-type lectin domain family 1, member A	3.25	3.29	0.28	0.25	-1.03	0.9152	0.9841	3.12	3.29	0.24	0.25	-1.13	0.2647	0.5929	3.05	3.29	0.18	0.25	-1.18	0.0674	0.9317
14724506	CLEC12B	C-type lectin domain family 12, member B	2.36	2.36	0.1	0.12	-1	0.9238	0.9851	2.3	2.36	0.1	0.12	-1.04	0.4118	0.7158	2.32	2.36	0.09	0.12	-1.03	0.2504	0.9807
14724514	CLEC12A	C-type lectin domain family 12, member A	2.34	2.32	0.17	0.07	1.01	0.1759	0.7201	2.37	2.32	0.09	0.07	1.04	0.2121	0.5364	2.37	2.32	0.11	0.07	1.03	0.5459	0.9976
14724521	CLEC9A	C-type lectin domain family 9, member A	2.39	2.41	0.16	0.19	-1.01	0.7273	0.9433	2.39	2.41	0.07	0.19	-1.01	0.8286	0.9367	2.31	2.41	0.08	0.19	-1.07	0.3071	0.984
14724527	CLEC1B	C-type lectin domain family 1, member B	2.34	2.29	0.04	0.12	1.03	0.4037	0.8458	2.31	2.29	0.07	0.12	1.02	0.6208	0.8436	2.34	2.29	0.04	0.12	1.04	0.4204	0.9906
14724534	LOC101102473	G2/mitotic-specific cyclin-B1-like	5.75	5.93	0.39	0.67	-1.13	0.9816	0.9957	3.98	5.93	0.59	0.67	-3.88	2.01e-06	0.0002	5.71	5.93	0.25	0.67	-1.16	0.8412	0.9989
14724537	DPM1	dolichyl-phosphate mannosyltransferase polypeptide 1, catalytic subunit	6.23	6.2	0.17	0.17	1.03	0.4512	0.8649	6.21	6.2	0.13	0.17	1.01	0.2056	0.5292	6.2	6.2	0.18	0.17	1.01	0.6557	0.9976
14724546	ADNP	activity-dependent neuroprotector homeobox	8.03	7.87	0.14	0.1	1.11	0.131	0.6678	7.86	7.87	0.08	0.1	-1.01	0.5228	0.789	7.93	7.87	0.09	0.1	1.04	0.369	0.9882
14724551			2.43	2.33	0.17	0.16	1.07	0.194	0.7322	2.44	2.33	0.14	0.16	1.09	0.2461	0.574	2.3	2.33	0.08	0.16	-1.02	0.9502	0.9989
14724554	MOCS3	molybdenum cofactor synthesis 3	4.29	4.03	0.18	0.17	1.2	0.0058	0.3075	4.27	4.03	0.11	0.17	1.18	0.0095	0.0931	4.1	4.03	0.13	0.17	1.05	0.6025	0.9976
14724556			2.4	2.43	0.19	0.09	-1.02	0.7385	0.945	2.38	2.43	0.09	0.09	-1.04	0.4451	0.7397	2.52	2.43	0.19	0.09	1.06	0.2076	0.9727
14724561			2.82	2.8	0.2	0.27	1.01	0.5777	0.901	2.79	2.8	0.14	0.27	-1	0.6876	0.8765	2.8	2.8	0.31	0.27	-1	0.9239	0.9989
14724563	LRCH2	leucine-rich repeats and calponin homology (CH) domain containing 2	3.88	3.9	0.15	0.29	-1.01	0.2395	0.7611	3.83	3.9	0.06	0.29	-1.04	0.1331	0.4275	3.95	3.9	0.17	0.29	1.04	0.7854	0.9983
14724584	IL13RA2	interleukin 13 receptor, alpha 2	2.11	2.07	0.04	0.04	1.03	0.179	0.7234	2.1	2.07	0.04	0.04	1.02	0.3478	0.6669	2.04	2.07	0.06	0.04	-1.02	0.5034	0.9976
14724593	PLS3	plastin 3	8.08	8.1	0.12	0.12	-1.02	0.503	0.8813	7.79	8.1	0.09	0.12	-1.24	9.41e-05	0.0035	8.1	8.1	0.12	0.12	-1	0.788	0.9983
14724610	TP53INP1	tumor protein p53 inducible nuclear protein 1	5.36	5.44	0.19	0.36	-1.06	0.4278	0.856	5.34	5.44	0.27	0.36	-1.07	0.3261	0.6485	5.77	5.44	0.39	0.36	1.25	0.1317	0.9727
14724614	CCNE2	cyclin E2	4.66	4.75	0.29	0.63	-1.07	0.3454	0.8182	4.36	4.75	0.29	0.63	-1.31	0.0307	0.1931	4.76	4.75	0.32	0.63	1	0.6517	0.9976
14724625			3.57	3.48	0.25	0.27	1.06	0.8836	0.9762	3.77	3.48	0.1	0.27	1.22	0.113	0.395	3.6	3.48	0.16	0.27	1.09	0.9102	0.9989
14724631			6.6	6.49	0.2	0.19	1.08	0.3699	0.83	6.4	6.49	0.26	0.19	-1.06	0.9208	0.9723	6.57	6.49	0.24	0.19	1.06	0.717	0.9976
14724649	PRSS2	protease, serine, 2 (trypsin 2)	2.61	2.76	0.27	0.23	-1.11	0.7808	0.9567	2.95	2.76	0.3	0.23	1.15	0.1244	0.4126	2.66	2.76	0.2	0.23	-1.07	0.5894	0.9976
14724655			2.35	2.28	0.07	0.2	1.05	0.498	0.8813	2.31	2.28	0.18	0.2	1.02	0.9447	0.981	2.23	2.28	0.06	0.2	-1.04	0.166	0.9727
14724657			2.19	2.14	0.18	0.1	1.04	0.2636	0.7773	2.24	2.14	0.09	0.1	1.07	0.2607	0.5889	2.19	2.14	0.21	0.1	1.03	0.4045	0.9902
14724659			2.84	2.81	0.06	0.19	1.03	0.8004	0.9595	2.8	2.81	0.07	0.19	-1.01	0.6964	0.8811	2.78	2.81	0.1	0.19	-1.02	0.3438	0.9854
14724662			2.43	2.35	0.12	0.18	1.06	0.5408	0.8942	2.43	2.35	0.14	0.18	1.05	0.863	0.9496	2.34	2.35	0.08	0.18	-1.01	0.6738	0.9976
14724666			2.39	2.34	0.09	0.06	1.04	0.3365	0.8153	2.28	2.34	0.2	0.06	-1.04	0.4486	0.7422	2.31	2.34	0.09	0.06	-1.03	0.608	0.9976
14724669			2.26	2.2	0.06	0.16	1.05	0.957	0.9906	2.24	2.2	0.12	0.16	1.03	0.5572	0.8101	2.22	2.2	0.12	0.16	1.01	0.7894	0.9983
14724672			2.26	2.27	0.14	0.12	-1.01	0.4727	0.8735	2.39	2.27	0.22	0.12	1.08	0.6612	0.8645	2.27	2.27	0.12	0.12	-1	0.3315	0.984
14724674			2.67	2.47	0.17	0.18	1.15	0.4046	0.8463	2.86	2.47	0.27	0.18	1.31	0.0131	0.1138	2.79	2.47	0.27	0.18	1.25	0.0138	0.8263
14724677			2.28	2.2	0.12	0.06	1.05	0.5138	0.8855	2.23	2.2	0.18	0.06	1.02	0.2723	0.6009	2.25	2.2	0.08	0.06	1.03	0.7636	0.9983
14724680			2.03	1.93	0.13	0.06	1.07	0.0776	0.591	2.01	1.93	0.15	0.06	1.06	0.1972	0.5189	2	1.93	0.08	0.06	1.05	0.2678	0.984
14724683			2.91	2.79	0.16	0.18	1.09	0.548	0.8948	2.78	2.79	0.24	0.18	-1.01	0.6134	0.8398	2.74	2.79	0.35	0.18	-1.03	0.2719	0.984
14724685			2.43	2.3	0.22	0.07	1.1	0.0443	0.5167	2.3	2.3	0.07	0.07	-1	0.5767	0.8197	2.35	2.3	0.17	0.07	1.03	0.3193	0.984
14724688			2.28	2.16	0.24	0.09	1.09	0.0483	0.5278	2.38	2.16	0.18	0.09	1.17	0.0259	0.174	2.22	2.16	0.16	0.09	1.04	0.2792	0.984
14724691			2.76	2.54	0.16	0.09	1.17	0.0166	0.4011	2.59	2.54	0.1	0.09	1.04	0.1442	0.4456	2.56	2.54	0.1	0.09	1.02	0.6142	0.9976
14724694			2.6	2.38	0.33	0.19	1.16	0.1553	0.6966	2.48	2.38	0.13	0.19	1.07	0.8709	0.9525	2.34	2.38	0.19	0.19	-1.03	0.9998	0.9999
14724697			2.29	2.3	0.14	0.07	-1.01	0.8423	0.9672	2.33	2.3	0.07	0.07	1.02	0.8465	0.9432	2.34	2.3	0.2	0.07	1.03	0.2748	0.984
14724700			2.28	2.23	0.11	0.07	1.04	0.3597	0.8254	2.26	2.23	0.12	0.07	1.02	0.3038	0.6279	2.2	2.23	0.1	0.07	-1.02	0.9226	0.9989
14724702			2.45	2.36	0.1	0.13	1.07	0.3464	0.8189	2.43	2.36	0.11	0.13	1.05	0.5274	0.7923	2.39	2.36	0.18	0.13	1.03	0.4013	0.9902
14724707			2.49	2.5	0.18	0.13	-1.01	0.8006	0.9595	2.55	2.5	0.19	0.13	1.03	0.5907	0.8277	2.54	2.5	0.35	0.13	1.03	0.7301	0.9976
14724709			2	1.96	0.06	0.1	1.02	0.5152	0.8861	2.04	1.96	0.04	0.1	1.05	0.6698	0.8694	2	1.96	0.07	0.1	1.03	0.8	0.9985
14724712			2.33	2.22	0.21	0.25	1.08	0.5207	0.8872	2.32	2.22	0.24	0.25	1.07	0.2449	0.5732	2.22	2.22	0.08	0.25	-1	0.5899	0.9976
14724715	NFIL3	nuclear factor, interleukin 3 regulated	5.66	6.28	0.26	0.27	-1.53	0.0026	0.2548	6.07	6.28	0.21	0.27	-1.16	0.6099	0.8382	5.92	6.28	0.06	0.27	-1.29	0.0733	0.9317
14724717	AUH	AU RNA binding protein/enoyl-CoA hydratase	6.85	6.72	0.27	0.17	1.09	0.2563	0.7725	7	6.72	0.23	0.17	1.21	0.0346	0.2074	6.97	6.72	0.23	0.17	1.19	0.0455	0.9163
14724727			3.31	3.26	0.29	0.33	1.03	0.2781	0.7849	3.16	3.26	0.16	0.33	-1.07	0.6877	0.8765	3.61	3.26	0.27	0.33	1.27	0.0395	0.9163
14724731			2.25	2.1	0.23	0.17	1.11	0.1244	0.6584	2.16	2.1	0.05	0.17	1.04	0.858	0.9478	2.14	2.1	0.05	0.17	1.03	0.7984	0.9983
14724734	STUB1	STIP1 homology and U-box containing protein 1, E3 ubiquitin protein ligase	6.87	6.94	0.28	0.21	-1.05	0.3027	0.7969	7.06	6.94	0.14	0.21	1.09	0.4649	0.7543	6.78	6.94	0.35	0.21	-1.11	0.1546	0.9727
14724742			4.06	3.74	0.21	0.33	1.25	0.1949	0.7326	4.27	3.74	0.29	0.33	1.44	0.0762	0.3208	3.8	3.74	0.22	0.33	1.04	0.4144	0.9906
14724746	LOC101103616; LOC516108	uncharacterized LOC101103616; CG2446-like	4.94	4.61	0.2	0.43	1.26	0.1825	0.7256	4.9	4.61	0.37	0.43	1.22	0.4506	0.7429	4.83	4.61	0.19	0.43	1.16	0.4562	0.9916
14724750			6.73	6.97	0.27	0.33	-1.19	0.3051	0.7972	7.12	6.97	0.17	0.33	1.1	0.2043	0.5275	6.86	6.97	0.23	0.33	-1.08	0.9398	0.9989
14724757	ZNF683	zinc finger protein 683	3.41	3.32	0.27	0.18	1.06	0.3237	0.8078	3.32	3.32	0.21	0.18	-1	0.7099	0.8875	3.4	3.32	0.18	0.18	1.06	0.5171	0.9976
14724764	AIM1L	absent in melanoma 1-like	2.99	2.96	0.17	0.07	1.02	0.6264	0.9156	3	2.96	0.07	0.07	1.03	0.8886	0.96	2.99	2.96	0.15	0.07	1.02	0.8289	0.9989
14724783	UBXN11; LOC105606043	UBX domain protein 11; UBX domain-containing protein 11-like	2.76	2.94	0.34	0.26	-1.13	0.7116	0.9398	2.88	2.94	0.1	0.26	-1.05	0.4256	0.7269	2.83	2.94	0.3	0.26	-1.08	0.4898	0.9976
14724794	LIN28A	lin-28 homolog A (C. elegans)	2.22	2.39	0.18	0.14	-1.12	0.6237	0.915	2.38	2.39	0.04	0.14	-1.01	0.84	0.9413	2.26	2.39	0.19	0.14	-1.09	0.9318	0.9989
14724798	CD52	CD52 molecule	3.88	3.74	0.34	0.33	1.1	0.3838	0.8365	3.41	3.74	0.23	0.33	-1.26	0.2349	0.5628	3.78	3.74	0.27	0.33	1.03	0.4652	0.9931
14724801	IDO1	indoleamine 2,3-dioxygenase 1	2.59	2.51	0.4	0.49	1.06	0.9984	0.9997	2.42	2.51	0.19	0.49	-1.06	0.3927	0.7025	2.48	2.51	0.87	0.49	-1.02	0.3781	0.9882
14724811	IDO2	indoleamine 2,3-dioxygenase 2	2.23	2.24	0.06	0.11	-1.01	0.8288	0.964	2.21	2.24	0.17	0.11	-1.02	0.395	0.7038	2.18	2.24	0.13	0.11	-1.04	0.4434	0.9913
14724821	C8orf4	chromosome 8 open reading frame 4	6.73	6.9	0.37	0.29	-1.13	0.8383	0.9665	6.18	6.9	0.35	0.29	-1.65	0.0005	0.0125	6.7	6.9	0.3	0.29	-1.15	0.5405	0.9976
14724823			2.63	2.44	0.11	0.41	1.14	0.9631	0.9922	2.53	2.44	0.19	0.41	1.07	0.6858	0.8762	2.44	2.44	0.19	0.41	-1	0.5646	0.9976
14724826	ZMAT4	zinc finger, matrin-type 4	2.17	2.14	0.04	0.18	1.02	0.5567	0.8959	2.17	2.14	0.08	0.18	1.02	0.4592	0.7494	2.16	2.14	0.07	0.18	1.01	0.5097	0.9976
14724832			2.37	2.34	0.26	0.25	1.02	0.4122	0.8506	2.44	2.34	0.12	0.25	1.07	0.4538	0.7456	2.32	2.34	0.14	0.25	-1.02	0.4568	0.9916
14724834	CALCA	calcitonin-related polypeptide alpha	2.37	2.28	0.11	0.2	1.06	0.5627	0.896	2.28	2.28	0.05	0.2	1	0.8214	0.9342	2.21	2.28	0.14	0.2	-1.05	0.3657	0.9882
14724838	LOC101117274	coilin-like	2.56	2.79	0.19	0.21	-1.18	0.3142	0.8013	2.62	2.79	0.33	0.21	-1.13	0.7633	0.911	2.72	2.79	0.36	0.21	-1.05	0.5938	0.9976
14724841	CALCB	calcitonin-related polypeptide beta	2.74	2.64	0.11	0.13	1.07	0.2062	0.7408	2.63	2.64	0.28	0.13	-1.01	0.2547	0.5834	2.66	2.64	0.13	0.13	1.02	0.7594	0.9983
14724846	SALL4	spalt-like transcription factor 4	2.66	2.6	0.28	0.29	1.05	0.4338	0.8595	2.93	2.6	0.32	0.29	1.26	0.0872	0.3451	2.53	2.6	0.09	0.29	-1.05	0.4423	0.9913
14724852	ATP9A	ATPase, class II, type 9A	4.84	4.92	0.3	0.13	-1.06	0.7361	0.945	4.79	4.92	0.15	0.13	-1.09	0.2272	0.5542	4.88	4.92	0.44	0.13	-1.03	0.7663	0.9983
14724876	NFATC2	nuclear factor of activated T-cells, cytoplasmic, calcineurin-dependent 2	2.9	2.8	0.25	0.11	1.07	0.377	0.8333	3.06	2.8	0.27	0.11	1.19	0.273	0.6016	3.1	2.8	0.23	0.11	1.23	0.0409	0.9163
14724890			2.42	2.37	0.15	0.18	1.03	0.8045	0.9598	2.38	2.37	0.18	0.18	1.01	0.8313	0.9376	2.51	2.37	0.06	0.18	1.1	0.6975	0.9976
14724894	SGTA	small glutamine-rich tetratricopeptide repeat (TPR)-containing, alpha	7.7	7.79	0.06	0.25	-1.07	0.9843	0.9966	7.77	7.79	0.14	0.25	-1.02	0.2826	0.6096	7.77	7.79	0.18	0.25	-1.02	0.9915	0.9994
14724904	SLC39A3	solute carrier family 39 (zinc transporter), member 3	4.74	5.07	0.34	0.52	-1.26	0.9541	0.9902	5.11	5.07	0.26	0.52	1.03	0.4038	0.7104	4.89	5.07	0.48	0.52	-1.13	0.8806	0.9989
14724907	DIRAS1	DIRAS family, GTP-binding RAS-like 1	4.98	5.22	0.33	0.36	-1.18	0.3098	0.7997	5.77	5.22	0.38	0.36	1.47	0.0051	0.0613	5.05	5.22	0.33	0.36	-1.12	0.8196	0.9989
14724909	GNG7	guanine nucleotide binding protein (G protein), gamma 7	6.47	6.33	0.4	0.7	1.1	0.6709	0.9289	7.24	6.33	0.29	0.7	1.88	0.0053	0.0627	6.82	6.33	0.5	0.7	1.4	0.2256	0.9774
14724912	LMNB2	lamin B2	4.34	4.56	0.16	0.4	-1.16	0.2088	0.7415	4.43	4.56	0.37	0.4	-1.1	0.1088	0.3861	4.65	4.56	0.17	0.4	1.06	0.6223	0.9976
14724923	LSM7	LSM7 homolog, U6 small nuclear RNA and mRNA degradation associated	5.89	6.08	0.38	0.21	-1.14	0.0671	0.5717	6.05	6.08	0.15	0.21	-1.02	0.8018	0.9262	5.93	6.08	0.28	0.21	-1.11	0.5995	0.9976
14724927	LOC101120748; LINGO3	leucine-rich repeat and immunoglobulin-like domain-containing nogo receptor-interacting protein 3; leucine rich repeat and Ig domain containing 3	3.94	3.48	0.49	0.28	1.37	0.0539	0.5375	3.78	3.48	0.42	0.28	1.23	0.1188	0.4033	3.53	3.48	0.21	0.28	1.03	0.444	0.9914
14724930	C5H19orf35; C7H19orf35	chromosome 5 open reading frame, human C19orf35; chromosome 7 open reading frame, human C19orf35	4.72	4.51	0.33	0.24	1.16	0.5889	0.9034	4.44	4.51	0.24	0.24	-1.05	0.5581	0.8104	4.54	4.51	0.16	0.24	1.02	0.8649	0.9989
14724938	DOT1L	DOT1-like histone H3K79 methyltransferase	7.45	7.59	0.1	0.08	-1.1	0.2105	0.7416	7.73	7.59	0.14	0.08	1.1	0.0488	0.2534	7.55	7.59	0.18	0.08	-1.03	0.9374	0.9989
14724963	SF3A2	splicing factor 3a, subunit 2, 66kDa	7.78	7.96	0.14	0.12	-1.14	0.129	0.6664	7.92	7.96	0.16	0.12	-1.03	0.9426	0.98	7.94	7.96	0.17	0.12	-1.02	0.8444	0.9989
14724973	GADD45B	growth arrest and DNA-damage-inducible, beta	6.56	7.19	0.22	0.52	-1.55	0.0293	0.4698	6.63	7.19	0.43	0.52	-1.48	0.1486	0.4527	6.76	7.19	0.6	0.52	-1.35	0.3291	0.984
14724976	TMPRSS9	transmembrane protease, serine 9	2.83	2.84	0.09	0.28	-1.01	0.7301	0.9441	2.95	2.84	0.16	0.28	1.08	0.5452	0.8026	2.91	2.84	0.23	0.28	1.05	0.8024	0.9986
14724995	SPPL2B	signal peptide peptidase like 2B	5.96	6.03	0.24	0.22	-1.05	0.5317	0.8913	6.06	6.03	0.3	0.22	1.02	0.5558	0.8095	6.01	6.03	0.25	0.22	-1.01	0.8061	0.9988
14725009	OAZ1	ornithine decarboxylase antizyme 1	9.57	9.55	0.09	0.07	1.02	0.9154	0.9841	9.55	9.55	0.17	0.07	1	0.9877	0.9948	9.42	9.55	0.04	0.07	-1.09	0.0467	0.9163
14725015	PLEKHJ1	pleckstrin homology domain containing, family J member 1	2.7	2.52	0.24	0.12	1.13	0.0348	0.4834	2.54	2.52	0.12	0.12	1.01	0.6211	0.8439	2.4	2.52	0.09	0.12	-1.09	0.5364	0.9976
14725018	MYD88	myeloid differentiation primary response 88	6.56	6.67	0.32	0.31	-1.08	0.8444	0.9677	6.29	6.67	0.16	0.31	-1.3	0.3671	0.6813	6.69	6.67	0.19	0.31	1.02	0.3409	0.9851
14725023	OXSR1	oxidative stress responsive 1	8.4	8.49	0.15	0.06	-1.06	0.6271	0.9158	8.34	8.49	0.13	0.06	-1.1	0.0775	0.3231	8.48	8.49	0.2	0.06	-1.01	0.6833	0.9976
14725040	SLC22A14	solute carrier family 22, member 14	2.47	2.38	0.22	0.1	1.07	0.1413	0.6775	2.42	2.38	0.09	0.1	1.03	0.9058	0.9668	2.54	2.38	0.18	0.1	1.12	0.3053	0.984
14725050	XYLB	xylulokinase homolog (H. influenzae)	2.96	3.13	0.21	0.25	-1.12	0.1994	0.7374	2.96	3.13	0.13	0.25	-1.13	0.276	0.6038	3.29	3.13	0.23	0.25	1.12	0.166	0.9727
14725067	ACVR2B	activin A receptor type IIB	3.3	3.52	0.48	0.47	-1.17	0.7579	0.9508	3.63	3.52	0.22	0.47	1.08	0.7688	0.9133	3.8	3.52	0.26	0.47	1.21	0.251	0.9807
14725078	EXOG	endo/exonuclease (5-3), endonuclease G-like	7.01	6.85	0.36	0.31	1.12	0.2842	0.7866	6.94	6.85	0.18	0.31	1.07	0.4092	0.7145	6.99	6.85	0.4	0.31	1.1	0.1258	0.9727
14725086			3.84	3.26	0.27	0.27	1.49	0.0005	0.1576	3.29	3.26	0.17	0.27	1.02	0.7131	0.8888	3.23	3.26	0.33	0.27	-1.03	0.6778	0.9976
14725089	WDR48	WD repeat domain 48	3.19	2.99	0.25	0.08	1.15	0.0374	0.4889	3.06	2.99	0.19	0.08	1.05	0.4277	0.7284	3.04	2.99	0.11	0.08	1.03	0.722	0.9976
14725092	WDR48	WD repeat domain 48	6.43	6.39	0.25	0.11	1.03	0.7663	0.9538	6.39	6.39	0.21	0.11	1	0.3178	0.6409	6.53	6.39	0.1	0.11	1.1	0.1225	0.9708
14725111	TTC21A	tetratricopeptide repeat domain 21A	2.6	2.55	0.13	0.2	1.04	0.9814	0.9957	2.59	2.55	0.14	0.2	1.03	0.7886	0.9214	2.53	2.55	0.09	0.2	-1.01	0.4064	0.9906
14725133			2.4	2.23	0.09	0.07	1.12	0.0885	0.6064	2.34	2.23	0.1	0.07	1.08	0.4471	0.7412	2.25	2.23	0.08	0.07	1.01	0.6751	0.9976
14725135	CCR8	chemokine (C-C motif) receptor 8	2.85	3.1	0.16	0.28	-1.2	0.0411	0.505	2.76	3.1	0.13	0.28	-1.27	0.0087	0.088	2.83	3.1	0.12	0.28	-1.21	0.0175	0.8324
14725137	LOC101113538	acyl-coenzyme A thioesterase THEM4-like	2.53	2.58	0.09	0.17	-1.04	0.6698	0.9287	2.49	2.58	0.17	0.17	-1.07	0.9181	0.9713	2.47	2.58	0.05	0.17	-1.08	0.1589	0.9727
14725142	SLC25A38	solute carrier family 25, member 38	5.14	5.35	0.21	0.2	-1.15	0.4667	0.8723	5.37	5.35	0.23	0.2	1.01	0.1646	0.4746	5.36	5.35	0.17	0.2	1.01	0.4354	0.9912
14725149	LOC780455; LOC515736	caspase-14; uncharacterized LOC515736	3.88	3.96	0.25	0.32	-1.06	0.3696	0.83	3.75	3.96	0.11	0.32	-1.16	0.1505	0.4552	3.98	3.96	0.23	0.32	1.01	0.9453	0.9989
14725157	RPSA	ribosomal protein SA	8.77	8.74	0.14	0.12	1.02	0.6454	0.9215	8.79	8.74	0.12	0.12	1.03	0.3895	0.7005	8.69	8.74	0.12	0.12	-1.04	0.9027	0.9989
14725163	MOBP	myelin-associated oligodendrocyte basic protein	2.45	2.52	0.34	0.24	-1.05	0.3985	0.8431	2.56	2.52	0.24	0.24	1.03	0.7364	0.8992	2.47	2.52	0.15	0.24	-1.03	0.5916	0.9976
14725165	SCN5A	sodium channel, voltage gated, type V alpha subunit	7.28	7.11	0.12	0.16	1.12	0.302	0.7967	7.48	7.11	0.12	0.16	1.3	0.0012	0.0218	7.4	7.11	0.16	0.16	1.23	0.0374	0.905
14725184	SCN5A	sodium channel, voltage gated, type V alpha subunit	4.04	4.06	0.14	0.19	-1.01	0.3243	0.8083	4.05	4.06	0.16	0.19	-1.01	0.417	0.72	4.06	4.06	0.15	0.19	-1	0.489	0.9976
14725191	SCN10A	sodium channel, voltage gated, type X alpha subunit	2.16	2.24	0.05	0.1	-1.06	0.2156	0.7457	2.22	2.24	0.14	0.1	-1.01	0.792	0.9228	2.22	2.24	0.03	0.1	-1.01	0.6728	0.9976
14725213	SCN11A	sodium channel, voltage gated, type XI alpha subunit	2.19	2.21	0.17	0.02	-1.01	0.6426	0.9204	2.25	2.21	0.13	0.02	1.03	0.6028	0.8343	2.33	2.21	0.21	0.02	1.08	0.1266	0.9727
14725234	GORASP1	golgi reassembly stacking protein 1	4.58	4.59	0.21	0.14	-1.01	0.9968	0.9994	4.79	4.59	0.12	0.14	1.15	0.0649	0.2957	4.65	4.59	0.27	0.14	1.04	0.4509	0.9916
14725245	CSRNP1	cysteine-serine-rich nuclear protein 1	3.95	4.36	0.36	0.21	-1.33	0.086	0.6004	3.96	4.36	0.16	0.21	-1.33	0.018	0.1376	4.16	4.36	0.52	0.21	-1.15	0.4748	0.9956
14725251	XIRP1	xin actin binding repeat containing 1	6.65	6.68	0.27	0.19	-1.02	0.7944	0.9588	6.83	6.68	0.16	0.19	1.1	0.4655	0.7548	6.47	6.68	0.25	0.19	-1.16	0.285	0.984
14725257			2.38	2.36	0.19	0.13	1.01	0.4889	0.879	2.42	2.36	0.15	0.13	1.04	0.5276	0.7923	2.36	2.36	0.1	0.13	-1	0.746	0.9983
14725260	CX3CR1	chemokine (C-X3-C motif) receptor 1	3.98	4.81	0.44	0.83	-1.79	0.0058	0.3075	3.81	4.81	0.48	0.83	-2	0.0043	0.0541	4.61	4.81	0.22	0.83	-1.15	0.337	0.984
14725262			2.29	2.28	0.2	0.26	1.01	0.9129	0.9837	2.38	2.28	0.1	0.26	1.07	0.8913	0.9614	2.3	2.28	0.05	0.26	1.01	0.5116	0.9976
14725267			2.1	2.03	0.14	0.17	1.04	0.2949	0.7934	2.04	2.03	0.2	0.17	1.01	0.4862	0.7679	2.02	2.03	0.05	0.17	-1.01	0.6803	0.9976
14725269			4.72	4.85	0.34	0.34	-1.1	0.8481	0.9684	4.47	4.85	0.4	0.34	-1.3	0.0819	0.3334	4.59	4.85	0.21	0.34	-1.2	0.3323	0.984
14725277	UCP1	uncoupling protein 1 (mitochondrial, proton carrier)	2.24	2.47	0.11	1.33	-1.18	0.1154	0.647	2.31	2.47	0.32	1.33	-1.12	0.211	0.5355	2.15	2.47	1.76	1.33	-1.25	0.5551	0.9976
14725284	MGAT4D	MGAT4 family, member D	2.27	2.09	0.19	0.16	1.14	0.1324	0.6693	2.16	2.09	0.05	0.16	1.05	0.8098	0.9291	2.2	2.09	0.2	0.16	1.08	0.3145	0.984
14725295	CLGN	calmegin	7.71	7.22	0.38	0.8	1.4	0.1709	0.7134	7.32	7.22	0.38	0.8	1.07	0.5992	0.8327	7.11	7.22	0.66	0.8	-1.08	0.4861	0.9965
14725310			5.22	5.02	0.24	0.1	1.15	0.3762	0.8323	4.98	5.02	0.42	0.1	-1.03	0.2891	0.6148	5.08	5.02	0.22	0.1	1.04	0.9221	0.9989
14725313			3.19	3.04	0.28	0.08	1.11	0.3496	0.8208	3.07	3.04	0.11	0.08	1.03	0.8438	0.9426	2.96	3.04	0.13	0.08	-1.06	0.4838	0.9962
14725316	ELMOD2	ELMO/CED-12 domain containing 2	4.94	4.87	0.37	0.36	1.05	0.5532	0.8959	4.87	4.87	0.26	0.36	1	0.8692	0.9518	4.99	4.87	0.23	0.36	1.09	0.5731	0.9976
14725325	SCOC	short coiled-coil protein	6.05	5.91	0.26	0.17	1.1	0.3821	0.8358	6.03	5.91	0.33	0.17	1.08	0.7412	0.9012	5.93	5.91	0.23	0.17	1.01	0.3196	0.984
14725329			2.1	2.11	0.06	0.14	-1.01	0.8487	0.9684	2.1	2.11	0.06	0.14	-1	0.8172	0.9322	2.08	2.11	0.05	0.14	-1.02	0.598	0.9976
14725335			9.61	9.8	0.11	0.23	-1.14	0.2312	0.7541	9.8	9.8	0.18	0.23	-1	0.5223	0.7886	9.62	9.8	0.2	0.23	-1.14	0.1912	0.9727
14725337	FLYWCH2	FLYWCH family member 2	4.12	4.14	0.12	0.14	-1.01	0.5035	0.8813	4.51	4.14	0.2	0.14	1.29	0.0087	0.0877	3.94	4.14	0.36	0.14	-1.14	0.6339	0.9976
14725340			5.2	5.23	0.31	0.18	-1.02	0.2348	0.7577	5.56	5.23	0.17	0.18	1.26	0.044	0.2388	5.13	5.23	0.25	0.18	-1.07	0.4839	0.9962
14725342	SRRM2	serine/arginine repetitive matrix 2	9.87	9.95	0.08	0.07	-1.06	0.4427	0.8615	9.65	9.95	0.16	0.07	-1.23	0.0007	0.0158	9.93	9.95	0.14	0.07	-1.01	0.9091	0.9989
14725355	SH3D19	SH3 domain containing 19	6.44	6.5	0.19	0.23	-1.05	0.2221	0.7492	6.26	6.5	0.15	0.23	-1.18	0.0122	0.1094	6.42	6.5	0.18	0.23	-1.06	0.303	0.984
14725371	PRSS48	protease, serine, 48	2.4	2.41	0.06	0.12	-1	0.4799	0.8757	2.42	2.41	0.11	0.12	1.01	0.9557	0.9845	2.43	2.41	0.08	0.12	1.01	0.224	0.9755
14725382	RPS3A	ribosomal protein S3A	9.36	9.25	0.09	0.25	1.08	0.5191	0.8871	9.09	9.25	0.26	0.25	-1.11	0.0889	0.3486	9.3	9.25	0.23	0.25	1.04	0.7565	0.9983
14725385			2.56	2.36	0.1	0.33	1.15	0.5678	0.8981	2.62	2.36	0.28	0.33	1.2	0.161	0.4707	2.69	2.36	0.39	0.33	1.26	0.1023	0.9503
14725387	TM4SF4	transmembrane 4 L six family member 4	2.31	2.35	0.18	0.43	-1.03	0.1972	0.7357	2.31	2.35	0.18	0.43	-1.03	0.2158	0.5413	2.35	2.35	0.12	0.43	1	0.1374	0.9727
14725392	RNF13	ring finger protein 13	6.67	6.58	0.33	0.18	1.06	0.6842	0.9318	6.33	6.58	0.26	0.18	-1.19	0.4817	0.7644	6.61	6.58	0.28	0.18	1.02	0.8741	0.9989
14725402	WWTR1	WW domain containing transcription regulator 1	7.88	8.1	0.19	0.11	-1.16	0.0141	0.3762	7.99	8.1	0.15	0.11	-1.08	0.2668	0.5952	7.86	8.1	0.11	0.11	-1.18	0.0214	0.8571
14725410	COMMD2	COMM domain containing 2	5.62	5.74	0.05	0.21	-1.09	0.5655	0.8966	5.71	5.74	0.18	0.21	-1.02	0.854	0.9466	5.74	5.74	0.23	0.21	-1	0.7233	0.9976
14725416	ANKUB1	ankyrin repeat and ubiquitin domain containing 1	2.44	2.33	0.1	0.1	1.08	0.0858	0.6004	2.48	2.33	0.06	0.1	1.11	0.0463	0.2469	2.38	2.33	0.1	0.1	1.03	0.647	0.9976
14725423	PFN2	profilin 2	6.44	6.75	0.2	0.34	-1.23	0.0369	0.4871	6.89	6.75	0.18	0.34	1.1	0.4727	0.7596	6.56	6.75	0.14	0.34	-1.14	0.0587	0.9317
14725427	GABRG1	gamma-aminobutyric acid (GABA) A receptor, gamma 1	2.44	2.4	0.26	0.34	1.02	0.9336	0.9861	2.31	2.4	0.11	0.34	-1.06	0.2667	0.5952	2.42	2.4	0.41	0.34	1.01	0.5199	0.9976
14725436	PILRA	paired immunoglobin-like type 2 receptor alpha	3.65	4.12	0.31	0.3	-1.38	0.0935	0.6172	3.71	4.12	0.3	0.3	-1.33	0.0076	0.0801	3.77	4.12	0.18	0.3	-1.28	0.0931	0.9451
14725440			5.41	5.45	0.21	0.29	-1.03	0.7394	0.9451	5.41	5.45	0.26	0.29	-1.03	0.8267	0.9364	5.59	5.45	0.16	0.29	1.11	0.2083	0.9727
14725445			3.64	3.32	0.17	0.25	1.25	0.1425	0.6797	3.49	3.32	0.2	0.25	1.13	0.801	0.9261	3.34	3.32	0.2	0.25	1.01	0.2445	0.9807
14725451	AGFG2	ArfGAP with FG repeats 2	4.96	5.18	0.24	0.29	-1.17	0.3966	0.8422	5.08	5.18	0.38	0.29	-1.07	0.931	0.9756	5.24	5.18	0.19	0.29	1.04	0.4842	0.9962
[truncated: 20,143 more rows]
